# Supplementary material for: 2-[(2-Chloro­benzyl­idene)amino]-4,5,6,7-tetra­hydro-1-benzothio­phene-3-carbonitrile
Source: Acta Crystallogr Sect E Struct Rep Online. 2011 Aug 17;67(Pt 9):o2355. doi: 10.1107/S1600536811032302 (PMC3200582; doi:10.1107/S1600536811032302)
Supplement: Supplementary file 1 [file e-67-o2355-sup1.cif]

##############################################################################
#                                                                            #
# This CIF contains the data in a paper accepted for publication in          #
# Acta Crystallographica Section E. It conforms to the requirements of       #
# Notes for Authors for Acta Crystallographica Section E, and has been       #
# peer reviewed under the auspices of the IUCr Commission on Journals.       #
#                                                                            #
# Full details of the Crystallographic Information File format               #
# are given in the paper "The Crystallographic Information File (CIF):       #
# a New Standard Archive File for Crystallography" by S. R. Hall, F. H.      #
# Allen and I. D. Brown [Acta Cryst. (1991), A47, 655-685].                  #
#                                                                            #
# The current version of the core CIF dictionary is obtainable from          #
# ftp://ftp.iucr.org/pub/cif_core.dic.                                       #
#                                                                            #
# Software is freely available for graphical display of the structure(s)     #
# in this CIF. For information consult the CIF software page                 #
# http://www.iucr.org/resources/cif/software.                                #
#                                                                            #
# This file may be used for bona fide research purposes within the           #
# scientific community so long as proper attribution is given to the journal # 
# article from which it was obtained.                                        #
#                                                                            #
##############################################################################
data_global
_audit_creation_method     ?
_journal_date_recd_electronic     2011-07-24
_journal_date_accepted     2011-08-09
_journal_name_full     'Acta Crystallographica, Section E'
_journal_year     2011
_journal_volume     67
_journal_issue      9
_journal_page_first     o2355
_journal_page_last     o2355
_journal_paper_category     QO
_journal_coeditor_code     NK2106
_publ_contact_author
;
Muhammad Nawaz Tahir
University of Sargodha
Department of Physics
Sargodha
Pakistan
;
_publ_contact_author_email     'dmntahir_uos@yahoo.com'
_publ_contact_author_fax     '0092 48 32 22 121'
_publ_contact_author_phone     '0092 48 92 30 914'
_publ_section_title
;\
2-[(2-Chlorobenzylidene)amino]-4,5,6,7-tetrahydro-1-benzothiophene-3-\
carbonitrile
;
loop_
    _publ_author_name
    _publ_author_address
    'Abdullah M. Asiri'
;
The Center of Excellence for Advanced Materials Research
King Abdulaziz University
Jeddah 21589
PO Box 80203
Saudi Arabia
and
Department of Chemistry
Faculty of Science
King Abduaziz University
Jeddah 21589
PO Box 80203
Saudi Arabia
;
    'Salman A. Khan'
;
Department of Chemistry
Faculty of Science
King Abduaziz University
Jeddah 21589
PO Box 80203
Saudi Arabia
;
    'Tahir, M. Nawaz'
;
University of Sargodha
Department of Physics
Sargodha
Pakistan
;
data_I
_audit_creation_method     SHELXL-97
_chemical_name_systematic
;
2-[(2-Chlorobenzylidene)amino]-4,5,6,7-tetrahydro-1-benzothiophene-
3-carbonitrile
;
_chemical_name_common     ?
_chemical_formula_moiety     'C16 H13 Cl N2 S'
_chemical_formula_sum     'C16 H13 Cl N2 S'
_chemical_formula_iupac     'C16 H13 Cl N2 S'
_chemical_formula_weight     300.79
_symmetry_cell_setting     triclinic
_symmetry_space_group_name_H-M     'P -1'
_symmetry_space_group_name_Hall     '-P 1'
loop_
    _symmetry_equiv_pos_site_id
    _symmetry_equiv_pos_as_xyz
    1 x,y,z
    2 -x,-y,-z
_cell_length_a     8.3383(4)
_cell_length_b     8.6885(4)
_cell_length_c     10.5746(5)
_cell_angle_alpha     85.975(2)
_cell_angle_beta     80.806(2)
_cell_angle_gamma     73.003(2)
_cell_volume     723.00(6)
_cell_formula_units_Z     2
_cell_measurement_reflns_used     2308
_cell_measurement_theta_min     3.00
_cell_measurement_theta_max     25.25
_cell_measurement_temperature     296(2)
_exptl_crystal_description     rod
_exptl_crystal_colour     yellow
_exptl_crystal_size_max     0.40
_exptl_crystal_size_mid     0.25
_exptl_crystal_size_min     0.25
_exptl_crystal_density_diffrn     1.382
_exptl_crystal_density_meas     ?
_exptl_crystal_density_method     'not measured'
_exptl_crystal_F_000     312
_exptl_absorpt_coefficient_mu     0.399
_exptl_absorpt_correction_type     multi-scan
_exptl_absorpt_process_details     '(SADABS; Bruker, 2005)'
_exptl_absorpt_correction_T_min     0.931
_exptl_absorpt_correction_T_max     0.951
_exptl_special_details     ' '
_diffrn_ambient_temperature     296(2)
_diffrn_radiation_type     MoK\a
_diffrn_radiation_wavelength     0.71073
_diffrn_radiation_source     'fine-focus sealed tube'
_diffrn_radiation_monochromator     graphite
_diffrn_measurement_device_type     'Bruker Kappa APEXII CCD'
_diffrn_measurement_method     \w
_diffrn_detector_area_resol_mean     8.20
_diffrn_reflns_number     10003
_diffrn_reflns_av_R_equivalents     0.0190
_diffrn_reflns_av_sigmaI/netI     0.0167
_diffrn_reflns_theta_min     3.00
_diffrn_reflns_theta_max     25.25
_diffrn_reflns_theta_full     25.25
_diffrn_measured_fraction_theta_max     0.997
_diffrn_measured_fraction_theta_full     0.996
_diffrn_reflns_limit_h_min     -9
_diffrn_reflns_limit_h_max     10
_diffrn_reflns_limit_k_min     -10
_diffrn_reflns_limit_k_max     10
_diffrn_reflns_limit_l_min     -12
_diffrn_reflns_limit_l_max     12
_diffrn_standards_number     0
_diffrn_standards_interval_count     ?
_diffrn_standards_interval_time     ?
_diffrn_standards_decay_%     ?
_refine_special_details
;
Refinement of <i>F</i>^2^ against ALL reflections. The weighted <i>R</i>-factor
<i>wR</i> and goodness of fit <i>S</i> are based on <i>F</i>^2^, conventional
<i>R</i>-factors <i>R</i> are based on <i>F</i>, with <i>F</i> set to zero for
negative <i>F</i>^2^. The threshold expression of <i>F</i>^2^ >
\s(<i>F</i>^2^) is used only for calculating <i>R</i>-factors(gt) <i>etc</i>.
and is not relevant to the choice of reflections for refinement.
<i>R</i>-factors based on <i>F</i>^2^ are statistically about twice as large
as those based on <i>F</i>, and <i>R</i>- factors based on ALL data will be
even larger.
;
_reflns_number_total     2600
_reflns_number_gt     2308
_reflns_threshold_expression     I>2\s(I)
_refine_ls_structure_factor_coef     Fsqd
_refine_ls_matrix_type     full
_refine_ls_R_factor_all     0.0416
_refine_ls_R_factor_gt     0.0369
_refine_ls_wR_factor_gt     0.0982
_refine_ls_wR_factor_ref     0.1048
_refine_ls_goodness_of_fit_ref     1.032
_refine_ls_restrained_S_all     1.032
_refine_ls_number_reflns     2600
_refine_ls_number_parameters     181
_refine_ls_number_restraints     0
_refine_ls_hydrogen_treatment     constr
_refine_ls_weighting_scheme     calc
_refine_ls_weighting_details
         'calc w=1/[\s^2^(Fo^2^)+(0.0542P)^2^+0.2530P] where P=(Fo^2^+2Fc^2^)/3'
_atom_sites_solution_hydrogens     geom
_atom_sites_solution_primary     direct
_atom_sites_solution_secondary     difmap
_refine_ls_shift/su_max     0.000
_refine_ls_shift/su_mean     0.000
_refine_diff_density_max     0.295
_refine_diff_density_min     -0.337
loop_
    _atom_type_symbol
    _atom_type_description
    _atom_type_scat_dispersion_real
    _atom_type_scat_dispersion_imag
    _atom_type_scat_source
    'C' 'C' 0.0033 0.0016
                         'International Tables Vol C Tables 4.2.6.8 and 6.1.1.4'
    'H' 'H' 0.0000 0.0000
                         'International Tables Vol C Tables 4.2.6.8 and 6.1.1.4'
    'N' 'N' 0.0061 0.0033
                         'International Tables Vol C Tables 4.2.6.8 and 6.1.1.4'
    'S' 'S' 0.1246 0.1234
                         'International Tables Vol C Tables 4.2.6.8 and 6.1.1.4'
    'Cl' 'Cl' 0.1484 0.1585
                         'International Tables Vol C Tables 4.2.6.8 and 6.1.1.4'
_computing_data_collection     'APEX2 (Bruker, 2009)'
_computing_cell_refinement     'SAINT (Bruker, 2009)'
_computing_data_reduction     'SAINT (Bruker, 2009)'
_computing_structure_solution     'SHELXS97 (Sheldrick, 2008)'
_computing_structure_refinement     'SHELXL97 (Sheldrick, 2008)'
_computing_molecular_graphics
                  'ORTEP-3 for Windows (Farrugia, 1997) and PLATON (Spek, 2009)'
_computing_publication_material
                                'WinGX (Farrugia, 1999) and PLATON (Spek, 2009)'
loop_
    _atom_site_type_symbol
    _atom_site_label
    _atom_site_fract_x
    _atom_site_fract_y
    _atom_site_fract_z
    _atom_site_U_iso_or_equiv
    _atom_site_thermal_displace_type
    _atom_site_calc_flag
    _atom_site_refinement_flags
    _atom_site_occupancy
    _atom_site_disorder_assembly
    _atom_site_disorder_group
    Cl Cl1 0.51410(9) 0.59840(7) -0.31788(6) 0.0866(2) Uani . . 1.000 . -16
    S S1 0.05883(6) 0.76273(6) 0.05536(4) 0.0534(2) Uani . . 1.000 . -16
    N N1 0.0435(3) 0.2524(2) 0.3132(2) 0.0764(7) Uani . . 1.000 . -16
    N N2 0.24264(18) 0.44103(18) 0.02432(13) 0.0474(5) Uani . . 1.000 . -16
    C C1 0.1187(2) 0.5590(2) 0.09452(16) 0.0444(5) Uani . . 1.000 . -16
    C C2 0.0275(2) 0.53040(19) 0.20896(15) 0.0409(5) Uani . . 1.000 . -16
    C C3 -0.0859(2) 0.67215(19) 0.26797(15) 0.0402(5) Uani . . 1.000 . -16
    C C4 -0.1898(2) 0.6775(2) 0.39739(16) 0.0481(6) Uani . . 1.000 . -16
    C C5 -0.3072(3) 0.8451(2) 0.42743(19) 0.0596(6) Uani . . 1.000 . -16
    C C6 -0.2276(3) 0.9751(2) 0.3795(2) 0.0639(7) Uani . . 1.000 . -16
    C C7 -0.1776(3) 0.9748(2) 0.23394(18) 0.0563(6) Uani . . 1.000 . -16
    C C8 -0.0812(2) 0.8060(2) 0.19563(16) 0.0450(5) Uani . . 1.000 . -16
    C C9 0.0415(2) 0.3740(2) 0.26452(17) 0.0490(6) Uani . . 1.000 . -16
    C C10 0.3285(2) 0.4785(2) -0.07655(17) 0.0515(6) Uani . . 1.000 . -16
    C C11 0.4641(2) 0.3591(2) -0.15131(16) 0.0467(5) Uani . . 1.000 . -16
    C C12 0.5574(2) 0.4006(2) -0.26298(18) 0.0505(6) Uani . . 1.000 . -16
    C C13 0.6858(2) 0.2868(3) -0.33329(18) 0.0553(6) Uani . . 1.000 . -16
    C C14 0.7236(2) 0.1295(3) -0.29270(19) 0.0581(6) Uani . . 1.000 . -16
    C C15 0.6354(3) 0.0838(3) -0.1829(2) 0.0631(7) Uani . . 1.000 . -16
    C C16 0.5064(3) 0.1976(2) -0.11318(19) 0.0580(6) Uani . . 1.000 . -16
    H H4A -0.11493 0.64359 0.46182 0.0577 Uiso . . 1.000 . -16
    H H4B -0.25684 0.60246 0.40122 0.0577 Uiso . . 1.000 . -16
    H H5A -0.40913 0.86058 0.38900 0.0715 Uiso . . 1.000 . -16
    H H5B -0.34027 0.85337 0.51947 0.0715 Uiso . . 1.000 . -16
    H H6A -0.12747 0.96148 0.41971 0.0766 Uiso . . 1.000 . -16
    H H6B -0.30654 1.07855 0.40410 0.0766 Uiso . . 1.000 . -16
    H H7A -0.27819 1.01182 0.19234 0.0676 Uiso . . 1.000 . -16
    H H7B -0.10754 1.04641 0.20812 0.0676 Uiso . . 1.000 . -16
    H H10 0.30434 0.58581 -0.10391 0.0618 Uiso . . 1.000 . -16
    H H13 0.74600 0.31718 -0.40782 0.0664 Uiso . . 1.000 . -16
    H H14 0.80998 0.05264 -0.33990 0.0697 Uiso . . 1.000 . -16
    H H15 0.66233 -0.02358 -0.15544 0.0757 Uiso . . 1.000 . -16
    H H16 0.44656 0.16560 -0.03915 0.0696 Uiso . . 1.000 . -16
loop_
    _atom_site_aniso_label
    _atom_site_aniso_U_11
    _atom_site_aniso_U_22
    _atom_site_aniso_U_33
    _atom_site_aniso_U_12
    _atom_site_aniso_U_13
    _atom_site_aniso_U_23
    Cl1 0.0933(4) 0.0609(3) 0.0809(4) -0.0090(3) 0.0284(3) 0.0135(3)
    S1 0.0620(3) 0.0531(3) 0.0391(3) -0.0172(2) 0.0119(2) -0.0022(2)
    N1 0.0988(15) 0.0503(10) 0.0746(12) -0.0181(10) -0.0035(11) 0.0008(9)
    N2 0.0421(8) 0.0579(9) 0.0393(8) -0.0130(7) 0.0043(6) -0.0117(6)
    C1 0.0419(9) 0.0528(10) 0.0373(8) -0.0138(7) 0.0020(7) -0.0100(7)
    C2 0.0393(8) 0.0441(9) 0.0375(8) -0.0108(7) -0.0007(7) -0.0052(7)
    C3 0.0376(8) 0.0446(9) 0.0365(8) -0.0113(7) 0.0013(6) -0.0051(7)
    C4 0.0494(10) 0.0483(10) 0.0400(9) -0.0107(8) 0.0082(7) -0.0042(7)
    C5 0.0584(11) 0.0571(11) 0.0507(11) -0.0076(9) 0.0146(9) -0.0069(9)
    C6 0.0718(13) 0.0486(10) 0.0587(12) -0.0092(9) 0.0165(10) -0.0123(9)
    C7 0.0635(12) 0.0425(10) 0.0542(11) -0.0095(8) 0.0064(9) -0.0009(8)
    C8 0.0466(9) 0.0467(9) 0.0384(8) -0.0130(7) 0.0044(7) -0.0044(7)
    C9 0.0521(10) 0.0460(10) 0.0447(9) -0.0099(8) 0.0009(8) -0.0091(8)
    C10 0.0462(10) 0.0592(11) 0.0445(10) -0.0129(8) 0.0065(8) -0.0092(8)
    C11 0.0413(9) 0.0547(10) 0.0413(9) -0.0130(8) 0.0040(7) -0.0077(7)
    C12 0.0461(10) 0.0547(10) 0.0462(10) -0.0130(8) 0.0041(8) -0.0027(8)
    C13 0.0453(10) 0.0701(12) 0.0447(10) -0.0151(9) 0.0099(8) -0.0062(9)
    C14 0.0477(10) 0.0625(12) 0.0548(11) -0.0054(9) 0.0064(8) -0.0156(9)
    C15 0.0634(12) 0.0543(11) 0.0604(12) -0.0074(9) 0.0070(10) -0.0042(9)
    C16 0.0578(11) 0.0596(12) 0.0486(10) -0.0146(9) 0.0120(9) -0.0018(9)
_geom_special_details
;
Bond distances, angles <i>etc</i>. have been calculated using the rounded
fractional coordinates. All su's are estimated from the variances of the
(full) variance-covariance matrix. The cell e.s.d.'s are taken into account in
the estimation of distances, angles and torsion angles
;
loop_
    _geom_bond_atom_site_label_1
    _geom_bond_atom_site_label_2
    _geom_bond_site_symmetry_1
    _geom_bond_site_symmetry_2
    _geom_bond_distance
    _geom_bond_publ_flag
    Cl1 C12 . . 1.7277(18) no
    S1 C1 . . 1.7322(17) no
    S1 C8 . . 1.7243(18) no
    N1 C9 . . 1.139(2) no
    N2 C1 . . 1.383(2) no
    N2 C10 . . 1.265(2) no
    C1 C2 . . 1.371(2) no
    C2 C3 . . 1.428(2) no
    C2 C9 . . 1.422(2) no
    C3 C4 . . 1.494(2) no
    C3 C8 . . 1.353(2) no
    C4 C5 . . 1.521(2) no
    C5 C6 . . 1.491(3) no
    C6 C7 . . 1.529(3) no
    C7 C8 . . 1.500(2) no
    C10 C11 . . 1.457(2) no
    C11 C12 . . 1.393(3) no
    C11 C16 . . 1.390(2) no
    C12 C13 . . 1.381(3) no
    C13 C14 . . 1.364(3) no
    C14 C15 . . 1.371(3) no
    C15 C16 . . 1.380(3) no
    C4 H4A . . 0.9700 no
    C4 H4B . . 0.9700 no
    C5 H5A . . 0.9700 no
    C5 H5B . . 0.9700 no
    C6 H6A . . 0.9700 no
    C6 H6B . . 0.9700 no
    C7 H7A . . 0.9700 no
    C7 H7B . . 0.9700 no
    C10 H10 . . 0.9300 no
    C13 H13 . . 0.9300 no
    C14 H14 . . 0.9300 no
    C15 H15 . . 0.9300 no
    C16 H16 . . 0.9300 no
loop_
    _geom_angle_atom_site_label_1
    _geom_angle_atom_site_label_2
    _geom_angle_atom_site_label_3
    _geom_angle_site_symmetry_1
    _geom_angle_site_symmetry_2
    _geom_angle_site_symmetry_3
    _geom_angle
    _geom_angle_publ_flag
    C1 S1 C8 . . . 92.06(8) no
    C1 N2 C10 . . . 120.23(15) no
    S1 C1 N2 . . . 126.07(13) no
    S1 C1 C2 . . . 109.88(12) no
    N2 C1 C2 . . . 124.04(15) no
    C1 C2 C3 . . . 114.07(14) no
    C1 C2 C9 . . . 123.61(15) no
    C3 C2 C9 . . . 122.32(15) no
    C2 C3 C4 . . . 125.31(14) no
    C2 C3 C8 . . . 111.71(15) no
    C4 C3 C8 . . . 122.86(15) no
    C3 C4 C5 . . . 112.01(14) no
    C4 C5 C6 . . . 112.83(19) no
    C5 C6 C7 . . . 112.49(17) no
    C6 C7 C8 . . . 108.21(14) no
    S1 C8 C3 . . . 112.24(13) no
    S1 C8 C7 . . . 122.74(13) no
    C3 C8 C7 . . . 124.94(16) no
    N1 C9 C2 . . . 175.9(2) no
    N2 C10 C11 . . . 122.19(16) no
    C10 C11 C12 . . . 122.04(15) no
    C10 C11 C16 . . . 120.95(16) no
    C12 C11 C16 . . . 117.01(16) no
    Cl1 C12 C11 . . . 120.35(13) no
    Cl1 C12 C13 . . . 117.94(15) no
    C11 C12 C13 . . . 121.71(17) no
    C12 C13 C14 . . . 119.53(18) no
    C13 C14 C15 . . . 120.6(2) no
    C14 C15 C16 . . . 119.8(2) no
    C11 C16 C15 . . . 121.36(19) no
    C3 C4 H4A . . . 109.00 no
    C3 C4 H4B . . . 109.00 no
    C5 C4 H4A . . . 109.00 no
    C5 C4 H4B . . . 109.00 no
    H4A C4 H4B . . . 108.00 no
    C4 C5 H5A . . . 109.00 no
    C4 C5 H5B . . . 109.00 no
    C6 C5 H5A . . . 109.00 no
    C6 C5 H5B . . . 109.00 no
    H5A C5 H5B . . . 108.00 no
    C5 C6 H6A . . . 109.00 no
    C5 C6 H6B . . . 109.00 no
    C7 C6 H6A . . . 109.00 no
    C7 C6 H6B . . . 109.00 no
    H6A C6 H6B . . . 108.00 no
    C6 C7 H7A . . . 110.00 no
    C6 C7 H7B . . . 110.00 no
    C8 C7 H7A . . . 110.00 no
    C8 C7 H7B . . . 110.00 no
    H7A C7 H7B . . . 108.00 no
    N2 C10 H10 . . . 119.00 no
    C11 C10 H10 . . . 119.00 no
    C12 C13 H13 . . . 120.00 no
    C14 C13 H13 . . . 120.00 no
    C13 C14 H14 . . . 120.00 no
    C15 C14 H14 . . . 120.00 no
    C14 C15 H15 . . . 120.00 no
    C16 C15 H15 . . . 120.00 no
    C11 C16 H16 . . . 119.00 no
    C15 C16 H16 . . . 119.00 no
loop_
    _geom_torsion_atom_site_label_1
    _geom_torsion_atom_site_label_2
    _geom_torsion_atom_site_label_3
    _geom_torsion_atom_site_label_4
    _geom_torsion_site_symmetry_1
    _geom_torsion_site_symmetry_2
    _geom_torsion_site_symmetry_3
    _geom_torsion_site_symmetry_4
    _geom_torsion
    _geom_torsion_publ_flag
    C8 S1 C1 N2 . . . . -176.35(16) no
    C8 S1 C1 C2 . . . . 2.04(14) no
    C1 S1 C8 C7 . . . . 175.39(17) no
    C1 S1 C8 C3 . . . . -1.37(15) no
    C10 N2 C1 C2 . . . . -175.64(17) no
    C1 N2 C10 C11 . . . . 177.94(16) no
    C10 N2 C1 S1 . . . . 2.5(3) no
    S1 C1 C2 C3 . . . . -2.3(2) no
    S1 C1 C2 C9 . . . . 176.99(14) no
    N2 C1 C2 C3 . . . . 176.19(16) no
    N2 C1 C2 C9 . . . . -4.6(3) no
    C9 C2 C3 C8 . . . . -177.98(16) no
    C9 C2 C3 C4 . . . . 5.9(3) no
    C1 C2 C3 C4 . . . . -174.81(16) no
    C1 C2 C3 C8 . . . . 1.3(2) no
    C2 C3 C4 C5 . . . . -175.60(17) no
    C8 C3 C4 C5 . . . . 8.7(2) no
    C2 C3 C8 S1 . . . . 0.3(2) no
    C2 C3 C8 C7 . . . . -176.34(18) no
    C4 C3 C8 S1 . . . . 176.53(13) no
    C4 C3 C8 C7 . . . . -0.2(3) no
    C3 C4 C5 C6 . . . . -38.3(2) no
    C4 C5 C6 C7 . . . . 60.9(2) no
    C5 C6 C7 C8 . . . . -48.8(3) no
    C6 C7 C8 S1 . . . . -156.62(16) no
    C6 C7 C8 C3 . . . . 19.7(3) no
    N2 C10 C11 C12 . . . . 179.42(17) no
    N2 C10 C11 C16 . . . . -0.9(3) no
    C10 C11 C12 Cl1 . . . . -0.3(2) no
    C10 C11 C12 C13 . . . . 179.96(17) no
    C16 C11 C12 Cl1 . . . . -179.97(15) no
    C16 C11 C12 C13 . . . . 0.3(3) no
    C10 C11 C16 C15 . . . . -179.6(2) no
    C12 C11 C16 C15 . . . . 0.1(3) no
    Cl1 C12 C13 C14 . . . . 179.92(15) no
    C11 C12 C13 C14 . . . . -0.3(3) no
    C12 C13 C14 C15 . . . . -0.1(3) no
    C13 C14 C15 C16 . . . . 0.5(3) no
    C14 C15 C16 C11 . . . . -0.5(4) no
loop_
    _geom_hbond_atom_site_label_D
    _geom_hbond_atom_site_label_H
    _geom_hbond_atom_site_label_A
    _geom_hbond_site_symmetry_A
    _geom_hbond_distance_DH
    _geom_hbond_distance_HA
    _geom_hbond_distance_DA
    _geom_hbond_angle_DHA
    _geom_hbond_publ_flag
    C5 H5A Cg 2_565 0.97 2.87 3.744(3) 151 yes
_iucr_refine_instructions_details
;
TITL NAS15_0m in P-1
CELL 0.71073 8.3383 8.6885 10.5746 85.975 80.806 73.003
ZERR 2.00 0.0004 0.0004 0.0005 0.002 0.002 0.002
LATT 1
SFAC C  H  N  S  Cl
UNIT 32  26  4  2  2
L.S. 20
OMIT -3 50.5
ACTA
BOND $H
HTAB
CONF
LIST 4
FMAP 2
PLAN 10
MPLA 5 C1 C2 C3 C8 S1 C9 N1 C4 C5 C6 C7 N2
MPLA 8 C10 C11 C12 C13 C14 C15 C16 CL1
TEMP 23.000
WGHT    0.054200    0.253000
FVAR       0.44820
C1    1    0.118646    0.559008    0.094515    11.00000    0.04186    0.05284 =
         0.03729   -0.01000    0.00200   -0.01375
C2    1    0.027539    0.530399    0.208964    11.00000    0.03931    0.04406 =
         0.03753   -0.00522   -0.00071   -0.01084
C3    1   -0.085869    0.672147    0.267967    11.00000    0.03761    0.04457 =
         0.03646   -0.00509    0.00125   -0.01134
C4    1   -0.189801    0.677464    0.397394    11.00000    0.04936    0.04826 =
         0.04000   -0.00416    0.00817   -0.01071
AFIX  23
H4A   2   -0.114929    0.643592    0.461822    11.00000   -1.20000
H4B   2   -0.256840    0.602455    0.401220    11.00000   -1.20000
AFIX   0
C5    1   -0.307235    0.845070    0.427427    11.00000    0.05841    0.05711 =
         0.05068   -0.00685    0.01463   -0.00757
AFIX  23
H5A   2   -0.409130    0.860578    0.388997    11.00000   -1.20000
H5B   2   -0.340271    0.853369    0.519466    11.00000   -1.20000
AFIX   0
C6    1   -0.227623    0.975095    0.379494    11.00000    0.07184    0.04859 =
         0.05871   -0.01229    0.01652   -0.00922
AFIX  23
H6A   2   -0.127473    0.961482    0.419712    11.00000   -1.20000
H6B   2   -0.306535    1.078546    0.404099    11.00000   -1.20000
AFIX   0
C7    1   -0.177596    0.974771    0.233944    11.00000    0.06354    0.04249 =
         0.05424   -0.00092    0.00638   -0.00946
AFIX  23
H7A   2   -0.278189    1.011819    0.192340    11.00000   -1.20000
H7B   2   -0.107540    1.046406    0.208123    11.00000   -1.20000
AFIX   0
C8    1   -0.081174    0.805995    0.195628    11.00000    0.04657    0.04673 =
         0.03836   -0.00444    0.00438   -0.01297
C9    1    0.041537    0.373990    0.264519    11.00000    0.05213    0.04595 =
         0.04473   -0.00909    0.00087   -0.00992
C10   1    0.328537    0.478480   -0.076547    11.00000    0.04617    0.05918 =
         0.04445   -0.00922    0.00650   -0.01290
AFIX  43
H10   2    0.304338    0.585813   -0.103915    11.00000   -1.20000
AFIX   0
C11   1    0.464145    0.359062   -0.151309    11.00000    0.04134    0.05471 =
         0.04134   -0.00765    0.00402   -0.01299
C12   1    0.557374    0.400625   -0.262976    11.00000    0.04605    0.05466 =
         0.04620   -0.00272    0.00407   -0.01300
C13   1    0.685757    0.286804   -0.333294    11.00000    0.04529    0.07014 =
         0.04467   -0.00618    0.00989   -0.01514
AFIX  43
H13   2    0.746001    0.317183   -0.407821    11.00000   -1.20000
AFIX   0
C14   1    0.723595    0.129538   -0.292697    11.00000    0.04769    0.06246 =
         0.05479   -0.01562    0.00639   -0.00540
AFIX  43
H14   2    0.809979    0.052640   -0.339895    11.00000   -1.20000
AFIX   0
C15   1    0.635355    0.083779   -0.182857    11.00000    0.06341    0.05430 =
         0.06037   -0.00421    0.00701   -0.00737
AFIX  43
H15   2    0.662331   -0.023578   -0.155442    11.00000   -1.20000
AFIX   0
C16   1    0.506419    0.197600   -0.113176    11.00000    0.05779    0.05962 =
         0.04857   -0.00184    0.01195   -0.01460
AFIX  43
H16   2    0.446559    0.165600   -0.039151    11.00000   -1.20000
AFIX   0
CL1   5    0.514104    0.598395   -0.317879    11.00000    0.09331    0.06085 =
         0.08087    0.01347    0.02836   -0.00901
N1    3    0.043451    0.252399    0.313212    11.00000    0.09877    0.05032 =
         0.07457    0.00077   -0.00353   -0.01813
N2    3    0.242645    0.441031    0.024322    11.00000    0.04213    0.05793 =
         0.03933   -0.01166    0.00426   -0.01301
S1    4    0.058834    0.762732    0.055358    11.00000    0.06202    0.05309 =
         0.03910   -0.00217    0.01190   -0.01717
HKLF 4 1 1 0 0 0 1 0 0 0 1
REM  NAS15_0m in P-1
REM R1 =  0.0369 for   2308 Fo > 4sig(Fo)  and  0.0416 for all   2600 data
REM    181 parameters refined using      0 restraints
END
WGHT      0.0542      0.2530
REM Highest difference peak  0.295,  deepest hole -0.337,  1-sigma level  0.050
Q1    1   0.4152  0.6147 -0.3466  11.00000  0.05    0.30
Q2    1  -0.3346  0.9806  0.3308  11.00000  0.05    0.29
Q3    1   0.5209  0.6653 -0.2677  11.00000  0.05    0.26
Q4    1  -0.2020  0.8598  0.4413  11.00000  0.05    0.22
Q5    1  -0.1932  0.5769  0.4506  11.00000  0.05    0.15
Q6    1   0.0557  0.4655  0.2478  11.00000  0.05    0.15
Q7    1  -0.0216  0.5976  0.2451  11.00000  0.05    0.14
Q8    1   0.5043  0.3862 -0.1961  11.00000  0.05    0.14
Q9    1   0.1147  0.3034  0.3120  11.00000  0.05    0.14
Q10   1  -0.1142  0.7312  0.2147  11.00000  0.05    0.14
;
