# Supplementary material for: 2-[(2-Chloro­benzyl­idene)amino]-4,5,6,7-tetra­hydro-1-benzothio­phene-3-carbonitrile
Source: Acta Crystallogr Sect E Struct Rep Online. 2011 Aug 17;67(Pt 9):o2355. doi: 10.1107/S1600536811032302 (PMC3200582; doi:10.1107/S1600536811032302)
Supplement: Supplementary file 2 [file e-67-o2355-Isup2.hkl]

#
# h,k,l, Fc-squared, Fo-squared, sigma(Fo-squared) and status flag
#
data_I
_shelx_title ' NAS15_0m in P-1'
_shelx_refln_list_code          4
_shelx_F_calc_maximum       74.76
_exptl_crystal_F_000       312.00
_reflns_d_resolution_high  0.8331
 
loop_
 _symmetry_equiv_pos_as_xyz
 'x, y, z'
 '-x, -y, -z'
 
_cell_length_a     8.3383
_cell_length_b     8.6885
_cell_length_c    10.5746
_cell_angle_alpha  85.975
_cell_angle_beta   80.806
_cell_angle_gamma  73.003
 
_shelx_F_squared_multiplier     1.000
 
loop_
 _refln_index_h
 _refln_index_k
 _refln_index_l
 _refln_F_squared_calc
 _refln_F_squared_meas
 _refln_F_squared_sigma
 _refln_observed_status
   2   0   0     1367.28     1374.54     25.55 o
   3   0   0        1.16        0.52      0.18 o
   4   0   0      688.42      700.37     12.15 o
   5   0   0      505.84      505.96     16.53 o
   6   0   0        0.48        0.60      0.11 o
   7   0   0      125.07      124.39      1.50 o
   8   0   0       33.09       34.97      0.83 o
   9   0   0        3.18        1.14      0.62 o
  -9   1   0       14.40       13.37      1.29 o
  -8   1   0       24.40       25.86      0.77 o
  -7   1   0        0.33        0.32      0.25 o
  -6   1   0       20.48       20.54      0.50 o
  -5   1   0       61.54       66.42      0.98 o
  -4   1   0      635.87      651.10      6.42 o
  -3   1   0      133.61      150.90      1.42 o
  -2   1   0      918.73      866.81      7.39 o
  -1   1   0      347.72      334.88      5.61 o
   1   1   0       11.10        7.00      0.27 o
   2   1   0     3620.05     3475.85     42.66 o
   3   1   0      106.63      103.15      1.44 o
   4   1   0        8.80       10.85      0.49 o
   5   1   0       61.43       55.80      1.79 o
   6   1   0        0.34        0.09      0.31 o
   7   1   0        0.16       -0.15      0.37 o
   8   1   0       10.80       13.78      0.85 o
   9   1   0        9.77       10.19      0.80 o
  -8   2   0       68.38       69.62      1.46 o
  -7   2   0       10.16        8.24      0.48 o
  -6   2   0       10.08       11.31      0.40 o
  -5   2   0        0.64        0.78      0.17 o
  -4   2   0       10.31        8.61      0.27 o
  -3   2   0      196.42      178.00      1.69 o
  -2   2   0      924.77      969.14      7.70 o
  -1   2   0     1793.88     1714.21     14.56 o
   0   2   0       12.20       16.97      0.28 o
   1   2   0      280.99      304.62      2.81 o
   2   2   0     1169.16     1178.91      9.01 o
   3   2   0      188.27      195.09      1.72 o
   4   2   0        0.07       -0.18      0.12 o
   5   2   0      538.19      582.43      7.60 o
   6   2   0      119.28      113.25      1.54 o
   7   2   0       86.02       87.46      1.27 o
   8   2   0       44.17       38.24      1.05 o
   9   2   0       81.19      100.91      2.54 o
  -8   3   0       10.53       12.36      0.65 o
  -7   3   0       11.42       12.34      1.14 o
  -6   3   0       12.88       13.25      0.87 o
  -5   3   0      236.67      230.21      3.50 o
  -4   3   0       18.01       17.84      0.37 o
  -3   3   0      377.02      419.61      3.18 o
  -2   3   0        8.44        7.70      0.24 o
  -1   3   0       65.48       51.13      0.54 o
   0   3   0       38.54       41.94      0.49 o
   1   3   0      142.19      150.26      1.46 o
   2   3   0       28.13       24.68      0.28 o
   3   3   0      473.07      441.84      3.39 o
   4   3   0       26.71       28.01      0.57 o
   5   3   0       36.72       36.79      0.50 o
   6   3   0        7.65        6.65      0.40 o
   7   3   0       81.27       89.21      1.31 o
   8   3   0        0.74        0.33      0.40 o
   9   3   0        0.06       -0.21      0.44 o
  -7   4   0        2.32        2.63      0.38 o
  -6   4   0        0.02       -0.40      0.27 o
  -5   4   0       50.68       48.07      0.86 o
  -4   4   0       85.43       89.00      1.05 o
  -3   4   0      415.75      452.68      3.89 o
  -2   4   0      191.55      198.52      1.68 o
  -1   4   0     1211.70     1248.25     11.09 o
   0   4   0        2.27        0.50      0.08 o
   1   4   0     2115.68     2151.21     20.08 o
   2   4   0      927.63      981.54      7.81 o
   3   4   0       31.82       30.69      0.33 o
   4   4   0        0.76        1.30      0.10 o
   5   4   0        8.95        8.57      0.22 o
   6   4   0       30.85       25.40      0.64 o
   7   4   0       58.51       53.57      1.48 o
   8   4   0       37.89       37.49      1.11 o
   9   4   0        1.44        1.48      0.35 o
  -6   5   0        3.55        2.89      0.80 o
  -5   5   0       56.90       55.42      1.46 o
  -4   5   0        0.13        0.31      0.16 o
  -3   5   0     1011.50      996.06      9.02 o
  -2   5   0      138.42      136.23      1.30 o
  -1   5   0      142.40      141.97      1.46 o
   0   5   0      489.90      494.63      4.55 o
   1   5   0       15.38       19.49      0.33 o
   2   5   0     1167.82     1261.99     10.63 o
   3   5   0       11.31       11.34      0.24 o
   4   5   0      770.36      793.52      7.10 o
   5   5   0        1.49        1.37      0.14 o
   6   5   0        0.25       -0.23      0.19 o
   7   5   0        1.99        2.89      0.70 o
   8   5   0        0.08       -0.13      0.30 o
   9   5   0       10.47        9.66      0.80 o
  -6   6   0        0.01        0.28      0.44 o
  -5   6   0        8.04        7.03      0.63 o
  -4   6   0        8.83        8.23      0.28 o
  -3   6   0        1.04        0.50      0.23 o
  -2   6   0      119.67      121.89      1.60 o
  -1   6   0       31.75       26.48      0.98 o
   0   6   0      105.85       98.10      1.40 o
   1   6   0       10.06        9.28      0.30 o
   2   6   0      441.22      441.58      4.16 o
   3   6   0        7.58        5.51      0.26 o
   4   6   0       16.72       20.05      0.39 o
   5   6   0        3.15        1.84      0.23 o
   6   6   0       41.58       41.12      0.67 o
   7   6   0        0.88       -0.25      0.45 o
   8   6   0        4.66        4.28      0.65 o
   9   6   0        0.23       -0.40      0.45 o
  -5   7   0        0.08        0.22      0.75 o
  -4   7   0       12.64       12.10      0.55 o
  -3   7   0        7.20        6.07      0.32 o
  -2   7   0       24.84       29.16      0.65 o
  -1   7   0       28.29       28.89      0.82 o
   1   7   0      326.30      328.83      3.77 o
   2   7   0      263.19      244.12      2.89 o
   3   7   0       22.69       23.21      0.60 o
   4   7   0        1.32        0.72      0.24 o
   5   7   0        6.52        5.99      0.40 o
   6   7   0        6.07        4.59      0.49 o
   7   7   0       31.32       28.97      1.44 o
   8   7   0       28.45       29.57      1.44 o
  -3   8   0       16.84       14.55      0.57 o
  -2   8   0       42.20       42.18      0.87 o
  -1   8   0       19.28       22.10      0.75 o
   0   8   0       17.98       17.69      0.66 o
   1   8   0        0.01        0.66      0.26 o
   2   8   0       15.88       13.54      0.56 o
   3   8   0       14.18       15.91      0.57 o
   4   8   0        7.96        8.37      0.60 o
   5   8   0        3.94        2.59      0.40 o
   6   8   0       20.09       21.36      1.29 o
   7   8   0        2.53        2.24      0.70 o
   8   8   0       37.05       34.30      1.69 o
  -2   9   0       24.04       27.61      0.90 o
  -1   9   0       69.08       76.71      1.61 o
   0   9   0        3.01        2.47      0.38 o
   1   9   0       34.92       36.43      1.06 o
   2   9   0        7.14        6.12      0.62 o
   3   9   0        9.07       10.12      0.72 o
   4   9   0        4.00        3.49      0.39 o
   5   9   0       21.64       23.83      1.02 o
   6   9   0        4.87        6.27      0.90 o
   7   9   0       12.29       13.79      1.19 o
   1  10   0       60.28       71.20      2.39 o
   2  10   0        1.26        0.55      0.49 o
   3  10   0        0.50        0.58      0.49 o
   4  10   0       24.55       28.71      1.18 o
   5  10   0        1.69        0.70      0.65 o
  -4 -10   1        7.45        6.89      0.85 o
  -3 -10   1       18.31       16.16      0.97 o
  -2 -10   1        6.69        4.56      0.63 o
  -1 -10   1        6.08        5.47      0.97 o
  -6  -9   1        0.04       -0.25      0.55 o
  -5  -9   1        0.08       -0.30      0.35 o
  -4  -9   1       18.33       17.57      0.88 o
  -3  -9   1       15.18       18.74      1.10 o
  -2  -9   1       47.45       48.55      1.52 o
  -1  -9   1       13.38       15.18      0.70 o
   0  -9   1        8.78        7.69      0.54 o
   1  -9   1        7.07        6.34      0.43 o
   2  -9   1        0.02        0.29      0.30 o
  -8  -8   1       12.36       12.74      1.10 o
  -7  -8   1       27.06       23.25      1.39 o
  -6  -8   1        1.04        0.80      0.55 o
  -5  -8   1        0.97        0.80      1.10 o
  -4  -8   1       22.31       20.58      0.88 o
  -3  -8   1        5.01        3.57      0.32 o
  -2  -8   1      176.95      168.73      2.14 o
  -1  -8   1       19.70       21.43      1.34 o
   0  -8   1       53.55       52.88      1.21 o
   1  -8   1        0.76        0.26      0.17 o
   2  -8   1       73.22       71.81      1.15 o
   3  -8   1        0.07        0.02      0.21 o
  -8  -7   1        0.60        1.19      0.60 o
  -7  -7   1       18.50       19.07      1.24 o
  -6  -7   1      252.09      267.76      7.02 o
  -5  -7   1        3.51        2.38      0.42 o
  -4  -7   1      247.78      240.36      3.66 o
  -3  -7   1       14.58       12.15      0.45 o
  -2  -7   1      241.57      218.12      2.78 o
  -1  -7   1        2.04        2.79      0.24 o
   0  -7   1      533.88      532.72      5.92 o
   1  -7   1        0.56        0.01      0.18 o
   2  -7   1       51.20       51.65      0.84 o
   3  -7   1       32.66       30.81      0.61 o
   4  -7   1        0.02       -0.11      0.16 o
   5  -7   1       21.21       24.06      1.27 o
  -9  -6   1       10.45        9.46      0.90 o
  -8  -6   1       54.28       62.12      2.14 o
  -7  -6   1        6.93        6.32      0.70 o
  -6  -6   1      168.16      165.08      2.21 o
  -5  -6   1       27.99       27.51      0.58 o
  -4  -6   1       74.65       70.92      1.31 o
  -3  -6   1      125.73      126.56      1.47 o
  -2  -6   1        4.64        2.23      0.16 o
  -1  -6   1      457.13      451.22      4.63 o
   0  -6   1       12.53       11.70      0.32 o
   1  -6   1       19.92       16.00      0.46 o
   2  -6   1       64.98       69.07      0.83 o
   3  -6   1      105.77       98.13      1.37 o
   4  -6   1        3.01        3.30      0.20 o
   5  -6   1        6.98        6.71      0.92 o
   6  -6   1        8.29        7.15      0.70 o
  -9  -5   1        0.04       -0.10      0.40 o
  -8  -5   1       10.38        7.91      0.75 o
  -7  -5   1       10.82       11.60      0.80 o
  -6  -5   1       25.93       30.36      0.75 o
  -5  -5   1       72.43       72.31      0.88 o
  -4  -5   1       12.29       10.80      0.29 o
  -3  -5   1      552.07      532.40      4.90 o
  -2  -5   1      143.49      163.78      1.47 o
  -1  -5   1       21.00       26.62      0.41 o
   0  -5   1        7.73        8.89      0.25 o
   1  -5   1       66.99       75.55      0.96 o
   2  -5   1       86.31       95.24      0.97 o
   3  -5   1      381.88      371.44      3.55 o
   4  -5   1        0.28        0.32      0.12 o
   5  -5   1      135.92      132.05      3.72 o
   6  -5   1       11.60       12.44      0.64 o
  -9  -4   1       12.43       13.94      0.64 o
  -8  -4   1       29.73       26.31      0.81 o
  -7  -4   1       12.60       12.95      0.47 o
  -6  -4   1       11.10       12.62      0.39 o
  -5  -4   1       52.66       48.41      0.79 o
  -4  -4   1       15.77       19.04      0.40 o
  -3  -4   1      173.41      183.51      1.69 o
  -2  -4   1      631.80      674.51      5.41 o
  -1  -4   1      284.23      292.24      2.74 o
   0  -4   1      226.94      256.11      2.27 o
   1  -4   1      370.90      397.81      3.43 o
   2  -4   1       47.97       52.18      0.64 o
   3  -4   1      188.25      179.89      1.47 o
   4  -4   1        5.22        3.87      0.21 o
   5  -4   1       28.83       26.06      0.58 o
   6  -4   1       52.86       55.52      1.25 o
   7  -4   1        2.37        1.68      0.37 o
  -9  -3   1       23.41       23.89      1.44 o
  -8  -3   1        3.52        5.47      0.62 o
  -7  -3   1       18.12       17.01      0.43 o
  -6  -3   1       56.89       61.38      0.86 o
  -5  -3   1      947.24      988.90     10.58 o
  -4  -3   1       26.02       33.13      0.48 o
  -3  -3   1       30.10       31.25      0.34 o
  -2  -3   1      125.02      132.61      1.22 o
  -1  -3   1     1419.88     1448.88     13.09 o
   0  -3   1      640.78      714.18      5.97 o
   1  -3   1        3.17        1.07      0.08 o
   2  -3   1     1221.84     1132.08      9.13 o
   3  -3   1        6.01        6.21      0.15 o
   4  -3   1       39.89       42.76      0.59 o
   5  -3   1       10.12       10.87      0.41 o
   6  -3   1       69.84       64.41      1.35 o
   7  -3   1        0.01       -0.18      0.31 o
   8  -3   1        0.03        0.36      0.32 o
  -9  -2   1      152.74      143.76      4.33 o
  -8  -2   1       12.04        9.76      0.95 o
  -7  -2   1       91.01       92.19      2.54 o
  -6  -2   1        0.71        0.50      0.12 o
  -5  -2   1      179.25      201.78      2.27 o
  -4  -2   1      456.06      478.77      5.16 o
  -3  -2   1      258.19      261.16      2.66 o
  -2  -2   1     3755.91     3381.78     33.19 o
  -1  -2   1       15.09       21.30      0.29 o
   0  -2   1      813.56      774.87      6.17 o
   1  -2   1       45.82       47.14      0.45 o
   2  -2   1      379.66      403.06      2.66 o
   3  -2   1        9.20        7.31      0.16 o
   4  -2   1      261.07      254.69      2.85 o
   5  -2   1       15.70       11.66      0.31 o
   6  -2   1        5.94        6.07      0.32 o
   7  -2   1       96.11       95.13      2.56 o
   8  -2   1        1.08        1.19      0.34 o
  -9  -1   1       41.95       46.25      2.14 o
  -8  -1   1       10.29       10.17      0.80 o
  -7  -1   1        0.74        0.01      0.37 o
  -6  -1   1      292.27      298.02      4.41 o
  -5  -1   1       43.49       44.31      0.87 o
  -4  -1   1      792.74      759.66     13.38 o
  -3  -1   1        5.51        4.32      0.23 o
  -2  -1   1     2208.13     2116.23     29.74 o
  -1  -1   1       31.51       37.06      0.57 o
   0  -1   1     5589.64     3378.39    386.66 o
   1  -1   1      234.23      225.98      1.61 o
   2  -1   1     1373.43     1276.60      8.76 o
   3  -1   1      456.73      452.99      3.58 o
   4  -1   1      123.92      114.89      1.11 o
   5  -1   1       95.54      108.81      1.33 o
   6  -1   1        1.34        0.78      0.23 o
   7  -1   1        0.96        0.70      0.30 o
   8  -1   1       10.11        9.08      0.59 o
   9  -1   1        1.07        1.18      0.57 o
  -9   0   1       22.89       23.40      1.54 o
  -8   0   1       31.06       30.51      1.64 o
  -7   0   1        0.28        0.06      0.37 o
  -6   0   1       44.09       41.21      1.20 o
  -5   0   1       82.97       83.23      1.66 o
  -4   0   1       64.26       68.94      2.29 o
  -3   0   1      652.72      612.74     11.37 o
  -2   0   1       22.55       29.12      1.00 o
  -1   0   1      683.28      615.57     42.71 o
   1   0   1      445.78      361.68     27.38 o
   2   0   1     2214.86     2041.96     18.19 o
   3   0   1       83.09       80.51      0.98 o
   4   0   1      275.20      282.57      4.27 o
   5   0   1      296.91      325.77      4.03 o
   6   0   1       74.70       66.03      1.00 o
   7   0   1      109.10      115.60      1.64 o
   8   0   1       25.40       21.79      0.68 o
   9   0   1       32.00       42.17      2.81 o
  -9   1   1        8.50        9.66      1.14 o
  -8   1   1       60.43       51.39      1.29 o
  -7   1   1      129.73      137.38      2.29 o
  -6   1   1       78.55       77.39      1.29 o
  -5   1   1      424.30      435.72      6.21 o
  -4   1   1      192.46      210.42      3.05 o
  -3   1   1     1011.98     1075.95     13.32 o
  -2   1   1      582.20      628.16      6.90 o
  -1   1   1     1274.01     1212.48     10.98 o
   0   1   1      818.86      740.94     49.13 o
   1   1   1      488.15      457.21      9.94 o
   2   1   1     3280.86     3162.29     38.72 o
   3   1   1      525.63      509.93      4.33 o
   4   1   1        7.97        9.33      0.40 o
   5   1   1       81.32       78.90      1.10 o
   6   1   1       36.37       34.34      0.61 o
   7   1   1       22.27       27.64      0.55 o
   8   1   1        8.48       11.52      0.51 o
   9   1   1        5.34        7.04      0.73 o
  -8   2   1       19.27       16.46      1.05 o
  -7   2   1        4.30        3.85      0.75 o
  -6   2   1       33.57       32.61      0.73 o
  -5   2   1       24.67       24.85      0.75 o
  -4   2   1        4.17        3.23      0.19 o
  -3   2   1      347.40      416.90      4.16 o
  -2   2   1       56.80       51.88      0.47 o
  -1   2   1     1647.46     1605.15     14.57 o
   0   2   1      790.77      785.66      7.59 o
   1   2   1       12.68        7.81      0.14 o
   2   2   1     1962.70     2014.47     17.26 o
   3   2   1       86.14       93.46      0.82 o
   4   2   1      326.81      311.83      2.85 o
   5   2   1        0.62        0.59      0.11 o
   6   2   1      185.55      189.07      2.46 o
   7   2   1       45.21       45.96      0.86 o
   8   2   1       49.45       48.07      1.17 o
   9   2   1        0.18       -0.54      0.47 o
  -8   3   1        0.65        0.53      0.37 o
  -7   3   1      124.11      120.11      2.58 o
  -6   3   1        4.60        4.08      0.55 o
  -5   3   1      252.40      263.91      3.39 o
  -4   3   1        7.39        5.97      0.25 o
  -3   3   1      376.00      332.41      2.91 o
  -2   3   1      363.70      382.93      3.26 o
  -1   3   1       31.60       42.09      0.53 o
   0   3   1      993.89      990.94      9.48 o
   1   3   1       29.64       31.86      0.37 o
   2   3   1       94.90       92.86      0.84 o
   3   3   1       67.96       71.89      0.64 o
   4   3   1     1027.76     1010.23      8.47 o
   5   3   1        3.95        3.46      0.20 o
   6   3   1       93.61       92.63      1.19 o
   7   3   1       69.38       70.64      1.11 o
   8   3   1        0.25        0.29      0.26 o
   9   3   1       12.84       12.65      0.57 o
  -7   4   1        5.48        5.23      0.70 o
  -6   4   1        0.68        1.44      0.50 o
  -5   4   1       15.49       15.79      0.54 o
  -4   4   1      233.25      220.06      2.49 o
  -3   4   1       89.11       87.06      0.90 o
  -2   4   1       72.50       64.81      0.74 o
  -1   4   1      206.48      206.67      1.99 o
   0   4   1     1083.59     1078.05      9.60 o
   1   4   1       58.00       59.68      0.64 o
   2   4   1       34.15       50.29      0.54 o
   3   4   1      435.05      461.63      3.77 o
   4   4   1      227.52      216.80      1.81 o
   5   4   1       62.12       60.57      0.70 o
   6   4   1       24.43       23.31      0.48 o
   7   4   1      162.10      163.04      2.24 o
   8   4   1       31.35       36.84      1.22 o
   9   4   1        9.78        7.50      1.05 o
  -6   5   1       12.48       12.25      1.05 o
  -5   5   1        2.44        0.95      0.55 o
  -4   5   1       98.09       94.35      1.13 o
  -3   5   1        8.56        7.34      0.58 o
  -2   5   1       68.09       59.04      0.81 o
  -1   5   1      130.68      137.07      1.42 o
   0   5   1       35.27       40.46      0.57 o
   1   5   1      416.43      445.64      4.12 o
   2   5   1      184.35      180.16      1.68 o
   3   5   1      149.71      160.85      1.44 o
   4   5   1       93.05       95.24      0.91 o
   5   5   1       57.77       57.08      0.66 o
   6   5   1       32.61       33.14      0.46 o
   7   5   1        6.51        7.95      0.41 o
   8   5   1        0.36        0.42      0.33 o
   9   5   1        0.92        1.29      0.41 o
  -5   6   1       16.49       13.34      1.14 o
  -4   6   1       15.13       14.64      1.10 o
  -3   6   1      193.49      176.90      2.10 o
  -2   6   1        0.26       -0.17      0.15 o
  -1   6   1      697.84      680.99      7.36 o
   0   6   1      192.76      195.61      2.34 o
   1   6   1       33.54       31.19      0.61 o
   2   6   1       49.77       48.28      0.70 o
   3   6   1       15.03       20.00      0.41 o
   4   6   1       29.29       36.62      0.53 o
   5   6   1      152.73      144.02      1.63 o
   6   6   1       26.16       27.59      0.50 o
   7   6   1       12.30       14.12      0.75 o
   8   6   1        8.40        8.00      0.66 o
   9   6   1        0.30        0.21      0.38 o
  -5   7   1       13.41       14.78      1.29 o
  -4   7   1       29.36       27.95      0.72 o
  -3   7   1        2.61        2.96      0.23 o
  -2   7   1        3.28        3.26      0.28 o
  -1   7   1       48.15       43.34      0.90 o
   0   7   1       44.57       43.46      0.88 o
   1   7   1       10.22        8.66      0.42 o
   2   7   1        2.71        1.49      0.26 o
   3   7   1      250.69      240.20      2.85 o
   4   7   1       21.49       23.17      0.59 o
   5   7   1       29.71       30.68      0.58 o
   6   7   1       23.58       24.15      0.88 o
   7   7   1        3.99        1.64      0.65 o
   8   7   1       39.49       36.44      1.64 o
   9   7   1        2.51        2.79      0.70 o
  -3   8   1       54.27       61.01      1.20 o
  -2   8   1        0.26        0.11      0.22 o
  -1   8   1       23.34       21.86      0.75 o
   0   8   1       32.96       35.16      0.94 o
   1   8   1        8.16        6.68      0.45 o
   2   8   1      267.62      268.34      5.52 o
   3   8   1       36.93       37.45      0.85 o
   4   8   1      135.72      135.53      2.29 o
   5   8   1        7.84        9.37      0.88 o
   6   8   1       47.37       47.80      1.35 o
   7   8   1        0.17        0.40      0.55 o
   8   8   1       68.44       74.77      2.69 o
  -2   9   1        1.54        1.98      0.65 o
  -1   9   1        4.86        5.39      0.50 o
   0   9   1       54.88       55.00      1.75 o
   1   9   1        2.29        1.62      0.48 o
   2   9   1       25.72       28.09      0.90 o
   3   9   1        5.48        4.41      0.54 o
   4   9   1       60.91       61.09      1.55 o
   5   9   1        8.20        6.43      0.46 o
   6   9   1        9.39       11.20      1.05 o
   7   9   1        1.84        1.69      0.70 o
   1  10   1       17.52       19.80      1.03 o
   2  10   1        9.09        6.90      0.69 o
   3  10   1        3.08        4.08      0.62 o
   4  10   1       15.46       15.03      0.93 o
   5  10   1        5.16        8.45      0.97 o
  -4 -10   2        0.01       -0.23      0.44 o
  -3 -10   2        3.39        2.04      0.51 o
  -2 -10   2        9.89       11.66      0.88 o
  -1 -10   2        0.14       -0.68      0.45 o
  -6  -9   2       11.67       13.64      1.24 o
  -5  -9   2        1.27        1.14      0.65 o
  -4  -9   2       19.50       22.30      1.49 o
  -3  -9   2        0.08        0.06      0.37 o
  -2  -9   2       48.82       53.71      1.58 o
  -1  -9   2        1.61        1.75      0.38 o
   0  -9   2       19.06       17.39      0.83 o
   1  -9   2       58.18       66.00      1.50 o
   2  -9   2        1.32        2.21      0.41 o
  -7  -8   2        8.00        9.01      0.95 o
  -6  -8   2        0.05       -0.20      0.55 o
  -5  -8   2       21.43       17.40      1.14 o
  -4  -8   2       38.24       42.10      1.09 o
  -3  -8   2       62.03       59.77      2.28 o
  -2  -8   2        0.07       -0.31      0.21 o
  -1  -8   2       18.44       22.89      0.57 o
   0  -8   2       10.69        9.83      0.43 o
   1  -8   2       55.44       61.01      1.84 o
   2  -8   2        0.18        0.02      0.20 o
   3  -8   2       48.45       56.74      1.06 o
  -8  -7   2       11.42       14.88      1.10 o
  -7  -7   2      110.10      112.20      3.38 o
  -6  -7   2      100.32       95.70      2.25 o
  -5  -7   2       35.27       31.40      0.88 o
  -4  -7   2       31.15       32.41      0.77 o
  -3  -7   2       31.50       34.25      0.85 o
  -2  -7   2        2.41        2.36      0.34 o
  -1  -7   2        2.26        1.64      0.20 o
   0  -7   2       85.13       86.44      1.58 o
   1  -7   2        3.51        2.04      0.21 o
   2  -7   2        4.43        3.94      0.23 o
   3  -7   2        1.71        2.00      0.21 o
   4  -7   2       38.36       38.42      0.77 o
   5  -7   2       13.50       13.74      0.91 o
  -8  -6   2       33.36       30.12      1.34 o
  -7  -6   2      164.68      174.64      4.11 o
  -6  -6   2       69.87       74.82      1.21 o
  -5  -6   2      163.77      161.99      2.00 o
  -4  -6   2       11.87       10.57      0.42 o
  -3  -6   2       14.60       13.97      0.43 o
  -2  -6   2       23.61       22.33      0.51 o
  -1  -6   2        3.46        1.77      0.15 o
   0  -6   2      128.63      120.16      1.30 o
   1  -6   2      333.60      330.48      2.94 o
   2  -6   2       36.28       40.14      0.59 o
   3  -6   2       11.41       11.43      0.30 o
   4  -6   2        6.69        7.00      0.27 o
   5  -6   2        0.16       -0.55      0.37 o
   6  -6   2        2.58        3.63      0.95 o
  -9  -5   2        1.69        3.24      0.55 o
  -8  -5   2       52.60       55.65      1.84 o
  -7  -5   2       13.75       14.59      0.71 o
  -6  -5   2        9.20        8.29      0.47 o
  -5  -5   2       14.26       12.15      0.31 o
  -4  -5   2      141.88      132.93      1.50 o
  -3  -5   2        9.63        6.81      0.30 o
  -2  -5   2       68.74       76.94      0.84 o
  -1  -5   2        9.04        7.18      0.19 o
   0  -5   2      450.29      445.40      3.62 o
   1  -5   2       35.63       42.20      0.50 o
   2  -5   2      186.95      170.44      1.60 o
   3  -5   2       30.99       30.18      0.47 o
   4  -5   2       38.30       37.00      0.56 o
   5  -5   2        6.17        7.49      0.52 o
   6  -5   2        2.39        3.19      0.44 o
  -9  -4   2        1.44        0.95      0.55 o
  -8  -4   2        7.58        9.04      0.82 o
  -7  -4   2       87.21       84.20      1.47 o
  -6  -4   2        1.30        1.71      0.20 o
  -5  -4   2        2.88        2.66      0.17 o
  -4  -4   2       23.72       21.16      0.32 o
  -3  -4   2      191.82      193.56      2.02 o
  -2  -4   2     1174.79     1191.92     11.48 o
  -1  -4   2        4.21        4.52      0.16 o
   0  -4   2     2161.70     2203.69     17.40 o
   1  -4   2       40.80       49.57      0.53 o
   2  -4   2      314.72      326.95      2.68 o
   3  -4   2       92.63       87.33      0.84 o
   4  -4   2      107.77      107.12      1.06 o
   5  -4   2      411.40      419.60      6.51 o
   6  -4   2        1.77        0.63      0.37 o
   7  -4   2       30.30       28.90      1.16 o
  -9  -3   2       42.27       44.15      1.94 o
  -8  -3   2        9.65        8.90      0.47 o
  -7  -3   2        4.52        3.99      0.23 o
  -6  -3   2      230.32      234.39      2.93 o
  -5  -3   2       53.63       57.32      1.35 o
  -4  -3   2      214.50      174.90      2.21 o
  -3  -3   2       14.92       14.46      0.25 o
  -2  -3   2       27.69       28.50      0.46 o
  -1  -3   2      456.25      450.35      4.42 o
   0  -3   2      843.56      943.21      7.83 o
   1  -3   2     1778.21     1780.00     14.11 o
   2  -3   2       36.67       38.43      0.44 o
   3  -3   2      543.66      551.87      4.19 o
   4  -3   2      185.52      185.28      1.82 o
   5  -3   2      310.10      321.88      4.77 o
   6  -3   2       43.09       41.43      1.49 o
   7  -3   2        5.38        4.59      0.44 o
   8  -3   2        0.75        1.07      0.36 o
  -9  -2   2       36.31       34.00      1.79 o
  -8  -2   2       34.43       39.77      1.79 o
  -7  -2   2        2.28        2.16      0.15 o
  -6  -2   2        2.14        1.34      0.15 o
  -5  -2   2      246.64      263.56      3.21 o
  -4  -2   2        4.75        5.20      0.24 o
  -3  -2   2      297.16      298.38      4.00 o
  -2  -2   2        3.56        2.25      0.11 o
  -1  -2   2      436.62      406.51      4.36 o
   0  -2   2        0.08        0.12      0.06 o
   1  -2   2      405.41      406.86      2.78 o
   2  -2   2       33.65       27.31      0.30 o
   3  -2   2       17.78       13.30      0.18 o
   4  -2   2      142.08      140.62      1.39 o
   5  -2   2       95.23       90.25      1.17 o
   6  -2   2        1.24        1.82      0.23 o
   7  -2   2       47.82       52.64      1.20 o
   8  -2   2       13.09       10.63      0.65 o
  -9  -1   2        7.31        8.16      1.05 o
  -8  -1   2       87.57       98.86      3.24 o
  -7  -1   2      263.34      267.70      4.77 o
  -6  -1   2      109.98      102.99      2.79 o
  -5  -1   2      390.17      411.38     10.01 o
  -4  -1   2      357.35      424.57      7.06 o
  -3  -1   2     1720.89     1794.02     25.27 o
  -2  -1   2        6.03        7.51      0.19 o
  -1  -1   2       67.11       73.11      0.94 o
   0  -1   2      750.52      771.53      8.14 o
   1  -1   2      355.03      334.61      2.64 o
   2  -1   2      208.75      204.37      1.55 o
   3  -1   2      599.33      619.80      4.42 o
   4  -1   2      131.16      126.16      1.07 o
   5  -1   2       79.97       84.35      1.08 o
   6  -1   2        5.41        4.36      0.27 o
   7  -1   2        0.03       -0.01      0.26 o
   8  -1   2        1.64        2.48      0.56 o
   9  -1   2        4.18        4.30      0.44 o
  -9   0   2        0.11       -0.50      0.55 o
  -8   0   2        3.13        2.89      0.70 o
  -7   0   2       40.03       41.42      1.79 o
  -6   0   2       37.81       37.05      0.61 o
  -5   0   2        6.38        8.49      0.25 o
  -4   0   2       10.15       11.32      0.28 o
  -3   0   2       93.67       88.75      1.34 o
  -2   0   2      110.86      155.66      2.13 o
  -1   0   2      727.06      734.73      7.14 o
   0   0   2     2433.46     2234.67     35.47 o
   1   0   2       69.98       68.58      0.79 o
   2   0   2     3866.42     3684.57     73.25 o
   3   0   2       53.74       50.63      0.51 o
   4   0   2       66.28       63.21      0.68 o
   5   0   2        7.20        9.27      0.37 o
   6   0   2      208.02      212.22      3.79 o
   7   0   2        7.03        5.01      0.28 o
   8   0   2        0.78        0.62      0.26 o
   9   0   2        0.12       -0.07      0.36 o
  -8   1   2        4.04        4.73      0.85 o
  -7   1   2       23.69       19.51      0.85 o
  -6   1   2       46.61       44.28      0.93 o
  -5   1   2      461.57      467.03      7.85 o
  -4   1   2        2.61        4.01      0.23 o
  -3   1   2     1557.02     1639.04     19.75 o
  -2   1   2     1357.42     1359.75     14.66 o
  -1   1   2       75.73       81.16      0.83 o
   0   1   2     1455.38     1463.65     14.19 o
   1   1   2      481.41      460.87      4.87 o
   3   1   2      631.56      662.97      5.95 o
   4   1   2     1086.16     1130.08     10.92 o
   5   1   2        4.93        3.79      0.16 o
   6   1   2      116.59      109.10      1.54 o
   7   1   2      101.69       94.60      1.41 o
   8   1   2        0.19        0.52      0.26 o
   9   1   2       12.47        8.93      0.52 o
  -8   2   2        0.17        0.02      0.33 o
  -7   2   2       21.76       18.27      0.95 o
  -6   2   2      110.59      107.40      1.66 o
  -5   2   2        8.43        8.41      0.42 o
  -4   2   2       55.22       46.92      1.62 o
  -3   2   2      109.57      136.05      1.55 o
  -2   2   2     1140.80     1185.56     10.72 o
  -1   2   2      573.43      600.24      5.77 o
   0   2   2      820.76      811.39      7.81 o
   1   2   2        3.82        5.06      0.16 o
   2   2   2      854.30      887.06      8.05 o
   3   2   2      147.28      141.62      1.26 o
   4   2   2      451.13      500.76      4.90 o
   5   2   2       11.06        8.29      0.37 o
   6   2   2        2.19        1.63      0.18 o
   7   2   2        7.00        5.39      0.31 o
   8   2   2        1.33        3.03      0.34 o
   9   2   2        0.11       -0.06      0.27 o
  -7   3   2        0.37       -0.60      0.40 o
  -6   3   2      232.08      217.78      5.72 o
  -5   3   2       42.83       40.67      0.83 o
  -4   3   2       47.13       45.00      0.91 o
  -3   3   2       42.71       33.56      0.51 o
  -2   3   2       90.92       92.84      0.95 o
  -1   3   2        2.73        0.98      0.08 o
   0   3   2      655.32      737.64      7.10 o
   1   3   2     2258.88     2238.23     20.32 o
   2   3   2      150.41      141.39      1.38 o
   3   3   2       82.95       76.20      0.76 o
   4   3   2      256.32      262.98      2.16 o
   5   3   2       60.24       62.75      0.71 o
   6   3   2        6.83       10.51      0.45 o
   7   3   2       98.11      108.46      1.75 o
   8   3   2       45.13       41.27      1.44 o
   9   3   2       21.16       20.55      0.84 o
  10   3   2        8.60        4.98      1.14 o
  -7   4   2        1.06        0.70      0.50 o
  -6   4   2       18.91       14.78      1.05 o
  -5   4   2       48.14       43.31      1.18 o
  -4   4   2        1.29        2.99      0.23 o
  -3   4   2      360.98      348.50      3.95 o
  -2   4   2      161.75      170.24      1.73 o
  -1   4   2      186.22      244.06      2.49 o
   0   4   2       26.34       40.41      0.56 o
   1   4   2       28.03       29.89      0.42 o
   2   4   2        7.23        6.89      0.24 o
   3   4   2       22.62       22.87      0.33 o
   4   4   2       10.16        9.07      0.21 o
   5   4   2       90.68       98.35      0.98 o
   6   4   2       86.68       85.29      1.05 o
   7   4   2        4.28        5.11      0.31 o
   8   4   2        0.82        0.60      0.35 o
   9   4   2       12.54       15.11      0.76 o
  -6   5   2        4.68        5.72      0.80 o
  -5   5   2        3.66        2.14      0.60 o
  -4   5   2        6.36        7.92      0.33 o
  -3   5   2       66.37       63.46      0.80 o
  -2   5   2       59.58       58.46      0.81 o
  -1   5   2      473.18      487.79      4.50 o
   0   5   2      100.37      101.60      1.11 o
   1   5   2      568.24      601.64      5.18 o
   2   5   2       16.13       15.35      0.32 o
   3   5   2     1021.81     1025.15      8.68 o
   4   5   2      115.28      128.18      1.26 o
   5   5   2        4.62        3.95      0.17 o
   6   5   2        5.33        3.95      0.18 o
   7   5   2        2.50        2.42      0.39 o
   8   5   2        1.14       -0.10      0.65 o
   9   5   2       18.58       17.57      0.87 o
  -5   6   2       56.23       61.43      2.44 o
  -4   6   2       12.04       10.50      1.00 o
  -3   6   2       96.58       92.54      1.21 o
  -2   6   2        4.86        7.16      0.37 o
  -1   6   2      911.98      892.97     15.92 o
   0   6   2       65.06       64.07      1.29 o
   1   6   2      148.13      142.08      1.90 o
   2   6   2      143.57      139.84      1.98 o
   3   6   2        2.77        2.10      0.18 o
   4   6   2      471.03      501.70      5.07 o
   5   6   2       12.25       12.57      0.33 o
   6   6   2      164.28      179.05      1.99 o
   7   6   2       13.05       11.71      0.73 o
   8   6   2        0.07       -0.35      0.37 o
   9   6   2        1.58        1.19      0.46 o
  -4   7   2        2.23        1.34      0.65 o
  -3   7   2       13.33       13.65      0.42 o
  -2   7   2        2.95        2.93      0.31 o
  -1   7   2        4.53        4.43      0.31 o
   0   7   2      105.48      110.32      2.72 o
   1   7   2        2.80        2.07      0.27 o
   2   7   2       53.56       55.81      1.20 o
   3   7   2        2.57        2.23      0.27 o
   4   7   2       77.48       83.47      1.19 o
   5   7   2       27.34       24.74      0.50 o
   6   7   2       11.46       11.74      0.47 o
   7   7   2        0.03       -0.58      0.39 o
   8   7   2       14.12       16.15      1.67 o
   9   7   2        0.18        0.06      0.45 o
  -3   8   2        0.15       -0.28      0.19 o
  -2   8   2       30.18       30.46      0.71 o
  -1   8   2        2.09        2.11      0.31 o
   0   8   2       48.52       48.68      1.15 o
   1   8   2        5.87        3.87      0.38 o
   2   8   2        4.55        3.38      0.39 o
   3   8   2       73.24       80.48      1.37 o
   4   8   2      141.11      132.32      2.28 o
   5   8   2       43.77       47.72      1.09 o
   6   8   2        4.71        5.47      0.54 o
   7   8   2        2.08        2.07      0.51 o
   8   8   2        0.27        0.30      0.65 o
  -2   9   2       19.13       19.74      0.92 o
  -1   9   2       28.61       29.17      0.95 o
   0   9   2       24.63       21.68      0.81 o
   1   9   2        7.99       10.05      0.61 o
   2   9   2       15.39       15.17      0.71 o
   3   9   2        2.60        4.04      0.53 o
   4   9   2        0.40        0.62      0.42 o
   5   9   2        4.27        4.65      0.52 o
   6   9   2        1.91        2.06      0.39 o
   7   9   2        0.20        1.69      0.70 o
   1  10   2       22.64       23.73      0.91 o
   2  10   2       10.35       11.28      0.88 o
   3  10   2       28.67       32.19      1.28 o
   4  10   2        8.25        8.32      0.74 o
   5  10   2        0.37       -0.62      0.47 o
  -5  -9   3       51.16       47.59      1.59 o
  -4  -9   3        3.16        2.83      0.43 o
  -3  -9   3       12.37       12.37      0.73 o
  -2  -9   3       19.29       18.97      0.93 o
  -1  -9   3       25.53       20.42      1.24 o
   0  -9   3       16.27       14.42      0.72 o
   1  -9   3        2.51        2.64      0.41 o
  -7  -8   3        0.50        0.72      0.47 o
  -6  -8   3       17.16       17.12      0.96 o
  -5  -8   3       32.10       29.72      1.15 o
  -4  -8   3        0.02       -0.03      0.31 o
  -3  -8   3        2.21        1.05      0.37 o
  -2  -8   3       30.19       30.80      0.93 o
  -1  -8   3       15.25       17.81      0.63 o
   0  -8   3       41.70       46.07      0.82 o
   1  -8   3       12.36       14.94      0.53 o
   2  -8   3       17.61       19.25      0.63 o
   3  -8   3        3.24        2.11      0.28 o
  -8  -7   3        2.21        2.63      0.50 o
  -7  -7   3       26.28       26.19      1.08 o
  -6  -7   3       25.66       28.86      1.11 o
  -5  -7   3      117.81      113.97      2.41 o
  -4  -7   3        0.08       -0.16      0.26 o
  -3  -7   3        0.27        0.01      0.19 o
  -2  -7   3       64.30       55.65      1.06 o
  -1  -7   3        1.68        0.86      0.24 o
   0  -7   3      167.47      143.68      1.92 o
   1  -7   3       25.12       28.44      0.55 o
   2  -7   3       95.86       95.01      1.31 o
   3  -7   3        0.05       -0.26      0.17 o
   4  -7   3       29.72       28.34      0.67 o
  -8  -6   3        4.49        3.13      0.48 o
  -7  -6   3       10.40        8.31      1.19 o
  -6  -6   3        0.02        0.25      0.38 o
  -5  -6   3       68.48       74.71      1.12 o
  -4  -6   3      651.64      647.40      7.06 o
  -3  -6   3       54.00       46.49      0.91 o
  -2  -6   3      414.86      392.55      4.94 o
  -1  -6   3       37.64       35.25      0.76 o
   0  -6   3      418.62      378.55      3.83 o
   1  -6   3        5.21        4.22      0.22 o
   2  -6   3      311.45      315.46      3.20 o
   3  -6   3       11.51       12.58      0.35 o
   4  -6   3       58.21       59.94      0.84 o
   5  -6   3        5.40        4.80      0.56 o
  -8  -5   3       42.90       39.78      1.17 o
  -7  -5   3       24.67       20.38      0.64 o
  -6  -5   3      262.30      265.32      3.39 o
  -5  -5   3        3.50        3.93      0.20 o
  -4  -5   3      418.13      415.64      4.18 o
  -3  -5   3       42.03       45.89      0.68 o
  -2  -5   3      191.40      181.91      2.18 o
  -1  -5   3      390.06      382.46      4.27 o
   0  -5   3        4.97        3.17      0.15 o
   1  -5   3      297.33      295.71      2.79 o
   2  -5   3        9.62        8.98      0.25 o
   3  -5   3       56.57       57.00      0.69 o
   4  -5   3       10.82       10.61      0.32 o
   5  -5   3       85.99       85.10      1.68 o
   6  -5   3        4.31        5.10      0.47 o
  -9  -4   3        5.18        5.63      0.80 o
  -8  -4   3        1.46        2.05      0.28 o
  -7  -4   3       14.45       14.22      0.53 o
  -6  -4   3       32.11       31.07      0.65 o
  -5  -4   3       31.28       34.69      0.88 o
  -4  -4   3      153.95      164.15      1.59 o
  -3  -4   3      341.32      325.65      3.29 o
  -2  -4   3       12.03        6.15      0.23 o
  -1  -4   3      616.76      579.73      5.71 o
   0  -4   3       94.72      111.84      1.17 o
   1  -4   3        0.11        0.44      0.09 o
   2  -4   3        4.03        2.19      0.12 o
   3  -4   3       34.07       31.82      0.45 o
   4  -4   3       46.18       44.88      0.56 o
   5  -4   3      159.73      164.23      2.05 o
   6  -4   3        2.61        4.07      0.83 o
   7  -4   3       37.93       41.83      3.01 o
  -9  -3   3       38.83       40.77      1.89 o
  -8  -3   3        3.86        3.23      0.37 o
  -7  -3   3       39.31       40.10      0.91 o
  -6  -3   3       75.79       69.55      1.05 o
  -5  -3   3      139.72      128.55      1.71 o
  -4  -3   3       63.66       62.74      0.79 o
  -3  -3   3       12.50        9.43      0.25 o
  -2  -3   3       18.98       20.97      0.39 o
  -1  -3   3        4.09        6.74      0.17 o
   0  -3   3      664.75      763.42      6.37 o
   1  -3   3      426.11      401.85      5.17 o
   2  -3   3      312.96      311.66      2.54 o
   3  -3   3      170.95      177.05      1.43 o
   4  -3   3       10.66        9.23      0.20 o
   5  -3   3       74.36       75.81      0.88 o
   6  -3   3       11.95       12.24      0.71 o
   7  -3   3        9.40        6.85      0.53 o
   8  -3   3       20.29       25.45      0.93 o
  -9  -2   3        0.06        0.50      0.60 o
  -8  -2   3       79.95       79.86      1.97 o
  -7  -2   3       34.93       35.31      1.09 o
  -6  -2   3       10.46       11.39      0.47 o
  -5  -2   3       46.87       55.32      0.95 o
  -4  -2   3       53.32       50.31      1.04 o
  -3  -2   3     2088.54     2199.02     30.15 o
  -2  -2   3        2.35        5.66      0.20 o
  -1  -2   3      205.25      200.68      2.21 o
   0  -2   3       33.36       33.08      0.44 o
   1  -2   3      509.25      549.02      4.90 o
   2  -2   3      416.43      487.11      3.84 o
   3  -2   3       17.80       15.29      0.22 o
   4  -2   3      244.96      238.25      1.87 o
   5  -2   3        8.87        6.83      0.21 o
   6  -2   3       29.91       34.32      0.75 o
   7  -2   3        6.42        6.60      0.48 o
   8  -2   3        3.65        3.90      0.45 o
  -9  -1   3        3.70        2.39      0.75 o
  -8  -1   3       10.56       11.40      1.10 o
  -7  -1   3      578.81      586.10      9.91 o
  -6  -1   3       45.01       43.78      0.77 o
  -5  -1   3      212.53      204.99      2.87 o
  -4  -1   3       18.30       19.82      0.51 o
  -3  -1   3      500.11      582.31      7.94 o
  -2  -1   3      683.05      683.68      6.60 o
  -1  -1   3      282.22      285.90      3.07 o
   0  -1   3     4225.83     3604.78     52.55 o
   1  -1   3       18.69       15.10      0.25 o
   2  -1   3      276.98      265.49      2.27 o
   3  -1   3       31.24       31.75      0.35 o
   4  -1   3      232.69      234.93      2.07 o
   5  -1   3        4.96        4.09      0.14 o
   6  -1   3       33.99       33.93      0.61 o
   7  -1   3        7.61        6.72      0.45 o
   8  -1   3        0.09        0.06      0.27 o
   9  -1   3       15.70       14.15      0.71 o
  -8   0   3       11.54        9.31      1.05 o
  -7   0   3      125.88      124.15      2.29 o
  -6   0   3        5.40        5.45      0.32 o
  -5   0   3       27.51       29.30      0.65 o
  -4   0   3      886.27      890.40     14.94 o
  -3   0   3      132.49      162.60      2.28 o
  -2   0   3     1601.02     1505.03     17.69 o
  -1   0   3      219.49      217.92      2.14 o
   0   0   3     1863.44     1770.38     17.19 o
   1   0   3      203.99      183.14      2.01 o
   2   0   3     1667.85     1677.01     15.02 o
   3   0   3      392.55      372.66      3.12 o
   4   0   3      134.74      122.85      1.14 o
   5   0   3       29.28       25.66      0.47 o
   6   0   3       34.62       31.22      0.66 o
   7   0   3       27.19       28.02      0.65 o
   8   0   3        0.36       -0.37      0.25 o
   9   0   3        0.12        0.13      0.39 o
  -8   1   3       14.30       15.53      1.29 o
  -7   1   3       54.45       55.45      1.69 o
  -6   1   3       35.94       34.68      0.87 o
  -5   1   3        6.56        5.49      0.33 o
  -4   1   3      105.20      101.06      1.87 o
  -3   1   3      256.74      244.90      3.04 o
  -2   1   3       48.34       59.34      0.72 o
  -1   1   3      589.41      586.60      5.65 o
   0   1   3      108.14      112.58      1.16 o
   1   1   3     1861.21     1792.67     19.14 o
   2   1   3      253.63      253.00      2.51 o
   3   1   3        1.82        1.61      0.12 o
   4   1   3      377.64      390.56      3.58 o
   5   1   3        9.39        8.17      0.29 o
   6   1   3       28.58       21.58      0.47 o
   7   1   3       62.54       72.73      1.19 o
   8   1   3       27.54       26.17      1.47 o
   9   1   3       20.98       23.87      0.82 o
  -7   2   3        8.10        7.37      0.70 o
  -6   2   3       85.38       79.25      2.34 o
  -5   2   3      390.71      381.89      6.84 o
  -4   2   3      146.13      156.29      2.85 o
  -3   2   3      655.12      659.71      8.02 o
  -2   2   3      232.42      264.09      2.60 o
  -1   2   3     1897.07     1939.14     18.82 o
   0   2   3      355.44      375.59      3.67 o
   1   2   3      291.45      314.11      3.10 o
   2   2   3       85.28       93.17      1.02 o
   3   2   3       32.31       26.78      0.57 o
   4   2   3     1164.39     1180.16      9.88 o
   5   2   3      270.92      281.13      2.86 o
   6   2   3        1.15        0.45      0.23 o
   7   2   3        2.00        1.94      0.32 o
   8   2   3        7.58        3.92      0.47 o
   9   2   3        3.07        4.65      0.52 o
  -7   3   3        0.46        0.75      0.45 o
  -6   3   3       22.39       20.26      1.10 o
  -5   3   3       31.20       29.86      0.90 o
  -4   3   3       79.30       78.28      1.89 o
  -3   3   3       20.76       25.15      0.44 o
  -2   3   3       75.16       71.69      0.77 o
  -1   3   3      180.31      259.52      2.61 o
   0   3   3       17.75       14.16      0.27 o
   1   3   3      415.64      402.91      3.96 o
   2   3   3      133.46      128.93      1.29 o
   3   3   3       27.43       18.81      0.31 o
   4   3   3      581.10      618.73      5.24 o
   5   3   3       18.96       20.33      0.35 o
   6   3   3       32.34       34.19      0.60 o
   7   3   3        1.03        1.68      0.26 o
   8   3   3       12.55       11.98      0.72 o
   9   3   3       15.25       17.13      1.07 o
  -7   4   3        2.42        3.43      0.65 o
  -6   4   3        0.49       -0.10      0.45 o
  -5   4   3      221.45      217.98      5.87 o
  -4   4   3       35.00       30.32      1.15 o
  -3   4   3      445.76      452.05      5.00 o
  -2   4   3        0.05        0.02      0.09 o
  -1   4   3      433.66      425.38      3.94 o
   0   4   3       36.59       33.80      0.51 o
   1   4   3       11.39        4.72      0.21 o
   2   4   3      430.33      441.54      4.44 o
   3   4   3       82.53       79.64      0.89 o
   4   4   3       44.21       36.73      0.50 o
   5   4   3       20.10       21.93      0.32 o
   6   4   3       95.76       98.55      1.20 o
   7   4   3        7.37        8.83      0.52 o
   8   4   3       26.53       25.12      0.99 o
   9   4   3       18.20       17.40      0.91 o
  -6   5   3        6.43        5.13      0.80 o
  -5   5   3       18.59       18.42      1.19 o
  -4   5   3        9.38       10.94      0.44 o
  -3   5   3       34.03       34.86      0.50 o
  -2   5   3      207.38      204.60      2.66 o
  -1   5   3      169.28      179.51      2.13 o
   0   5   3      173.68      171.31      2.04 o
   1   5   3       76.68       92.46      1.02 o
   2   5   3      269.00      271.13      3.03 o
   3   5   3       17.59       19.79      0.43 o
   4   5   3        6.11        6.27      0.23 o
   5   5   3       25.54       30.32      0.50 o
   6   5   3       52.98       56.75      0.69 o
   7   5   3       33.77       33.01      0.68 o
   8   5   3        2.15        1.75      0.67 o
   9   5   3       14.51       13.60      0.84 o
  -5   6   3        0.27       -0.82      0.55 o
  -4   6   3       16.48       20.66      1.34 o
  -3   6   3        3.73        2.00      0.17 o
  -2   6   3      142.03      134.68      2.18 o
  -1   6   3        7.54        5.16      0.32 o
   0   6   3       56.09       56.48      1.02 o
   1   6   3      106.74      111.76      1.43 o
   2   6   3       27.11       24.48      0.58 o
   3   6   3      120.27      129.38      1.65 o
   4   6   3       59.18       57.65      1.03 o
   5   6   3      101.02      104.10      1.37 o
   6   6   3       19.36       19.84      0.40 o
   7   6   3        3.50        3.22      0.31 o
   8   6   3        6.73        6.12      1.07 o
   9   6   3        0.02       -0.50      0.38 o
  -4   7   3        1.26        2.04      0.75 o
  -3   7   3       29.02       25.75      0.90 o
  -2   7   3       36.89       33.97      0.84 o
  -1   7   3      213.56      207.28      2.81 o
   0   7   3        8.92       11.47      0.54 o
   1   7   3      429.57      453.83      8.00 o
   2   7   3      184.97      176.01      2.84 o
   3   7   3        8.57        9.17      0.38 o
   4   7   3       19.79       20.50      0.53 o
   5   7   3        0.36        0.82      0.26 o
   6   7   3        8.15        9.10      0.59 o
   7   7   3       15.79       15.19      0.87 o
   8   7   3        6.38        5.88      0.66 o
   9   7   3        2.23        1.69      0.54 o
  -3   8   3       12.67       13.47      0.46 o
  -2   8   3       21.49       22.16      0.73 o
  -1   8   3        0.58        0.46      0.27 o
   0   8   3        9.25        7.39      0.71 o
   1   8   3       39.93       41.20      1.04 o
   2   8   3        3.01        2.13      0.34 o
   3   8   3        8.21        8.34      0.43 o
   4   8   3       12.95        9.91      0.48 o
   5   8   3       28.01       27.62      0.72 o
   6   8   3       19.72       19.46      0.60 o
   7   8   3       11.07        9.86      1.07 o
   8   8   3        2.07        1.09      0.52 o
  -1   9   3       47.58       51.91      1.26 o
   0   9   3       12.04       14.91      0.72 o
   1   9   3       16.63       16.49      0.73 o
   2   9   3       19.23       20.88      0.79 o
   3   9   3        1.08        0.75      0.42 o
   4   9   3       51.26       54.55      4.26 o
   5   9   3       18.22       17.02      0.71 o
   6   9   3       47.19       50.70      1.42 o
   7   9   3        7.82       10.70      1.10 o
   1  10   3        2.62        3.95      0.49 o
   2  10   3       10.09        8.86      0.79 o
   3  10   3        1.14       -0.50      0.44 o
   4  10   3        9.09       11.72      1.32 o
   5  10   3        4.83        4.90      0.65 o
  -5  -9   4       15.52       17.22      1.00 o
  -4  -9   4       20.26       20.04      0.87 o
  -3  -9   4        8.07        7.66      0.58 o
  -2  -9   4        0.04        0.08      0.35 o
  -1  -9   4        8.79        6.89      0.58 o
   0  -9   4        9.95       11.68      0.72 o
   1  -9   4        0.00       -0.48      0.32 o
  -6  -8   4       20.39       22.12      1.05 o
  -5  -8   4        4.91        3.07      0.62 o
  -4  -8   4       49.37       51.33      1.25 o
  -3  -8   4        0.79        0.24      0.33 o
  -2  -8   4       45.38       44.20      1.14 o
  -1  -8   4        0.02       -0.16      0.25 o
   0  -8   4       64.90       70.87      1.54 o
   1  -8   4        1.49        1.70      0.31 o
   2  -8   4       15.33       13.28      0.50 o
   3  -8   4       25.12       29.49      0.92 o
  -7  -7   4        0.58        0.44      0.41 o
  -6  -7   4       28.08       29.42      1.15 o
  -5  -7   4        1.79        2.45      0.47 o
  -4  -7   4        0.50        0.50      0.28 o
  -3  -7   4       35.54       30.27      1.06 o
  -2  -7   4      128.63      120.99      2.17 o
  -1  -7   4      102.10      104.94      1.67 o
   0  -7   4        0.00       -0.30      0.20 o
   1  -7   4        9.06       10.47      0.39 o
   2  -7   4        2.01        1.92      0.19 o
   3  -7   4       41.51       46.87      0.76 o
   4  -7   4        0.34        0.08      0.26 o
  -8  -6   4        0.24        0.49      0.39 o
  -7  -6   4       28.28       27.46      1.05 o
  -6  -6   4        5.36        5.50      1.00 o
  -5  -6   4      293.51      301.49      5.59 o
  -4  -6   4      169.09      163.98      2.31 o
  -3  -6   4      217.88      196.02      2.69 o
  -2  -6   4       44.72       39.07      0.81 o
  -1  -6   4       26.90       29.44      0.61 o
   0  -6   4        6.21        4.54      0.28 o
   1  -6   4        7.11       10.18      0.41 o
   2  -6   4       53.19       55.20      0.71 o
   3  -6   4       14.28       14.19      0.41 o
   4  -6   4        4.51        4.28      0.25 o
   5  -6   4        1.11        0.48      0.22 o
  -8  -5   4        1.04        0.65      0.57 o
  -7  -5   4       68.02       74.10      1.80 o
  -6  -5   4       43.37       43.28      0.93 o
  -5  -5   4      459.38      469.45      4.30 o
  -4  -5   4      110.10      111.60      1.47 o
  -3  -5   4      351.72      344.53      3.89 o
  -2  -5   4        8.99        7.80      0.47 o
  -1  -5   4        0.69        0.98      0.17 o
   0  -5   4       34.62       38.31      0.67 o
   1  -5   4        9.43        6.15      0.33 o
   2  -5   4       70.98       62.24      0.73 o
   3  -5   4      143.37      142.60      1.50 o
   4  -5   4       40.49       41.37      0.61 o
   5  -5   4        0.95       -0.04      0.15 o
   6  -5   4        7.66        6.79      0.73 o
  -8  -4   4        0.73        0.03      0.26 o
  -7  -4   4       21.16       21.36      0.65 o
  -6  -4   4      174.85      166.49      2.58 o
  -5  -4   4      147.59      145.03      1.96 o
  -4  -4   4        6.69        7.98      0.29 o
  -3  -4   4        3.49        3.07      0.18 o
  -2  -4   4      267.20      257.35      2.68 o
  -1  -4   4       87.00       78.68      0.81 o
   0  -4   4       50.37       58.40      0.72 o
   1  -4   4        0.87        0.58      0.11 o
   2  -4   4      234.11      227.73      2.20 o
   3  -4   4       26.99       27.89      0.43 o
   4  -4   4       70.44       72.79      0.82 o
   5  -4   4        9.21        8.93      0.24 o
   6  -4   4        8.71       10.59      0.92 o
   7  -4   4        5.96        7.44      1.10 o
  -8  -3   4       10.24       12.70      0.47 o
  -7  -3   4        0.54        1.26      0.25 o
  -6  -3   4        0.00        0.22      0.19 o
  -5  -3   4      186.85      184.87      2.81 o
  -4  -3   4       43.55       46.31      0.75 o
  -3  -3   4       20.38       13.90      0.35 o
  -2  -3   4      154.79      153.22      1.91 o
  -1  -3   4      100.59      101.75      1.24 o
   0  -3   4      803.62      786.94      7.06 o
   1  -3   4        7.73        4.15      0.33 o
   2  -3   4     1305.74     1401.39     10.98 o
   3  -3   4        4.04        4.46      0.16 o
   4  -3   4      115.46      115.96      1.13 o
   5  -3   4       26.28       27.03      0.46 o
   6  -3   4       14.51       14.67      0.68 o
   7  -3   4      108.68      112.60      2.15 o
   8  -3   4        0.27        0.12      0.38 o
  -8  -2   4       10.89       12.09      0.67 o
  -7  -2   4       90.25       86.66      1.80 o
  -6  -2   4       38.27       36.50      0.64 o
  -5  -2   4        0.14       -0.03      0.16 o
  -4  -2   4      781.51      768.07     13.99 o
  -3  -2   4       71.94       91.82      1.17 o
  -2  -2   4      220.57      176.57      1.81 o
  -1  -2   4        2.51        2.80      0.13 o
   0  -2   4      163.88      161.97      1.69 o
   1  -2   4      133.44      157.10      1.52 o
   2  -2   4      333.86      354.74      3.03 o
   3  -2   4      624.31      623.78      6.59 o
   4  -2   4        6.47        6.76      0.19 o
   5  -2   4       82.58       74.55      0.80 o
   6  -2   4       48.86       52.76      0.73 o
   7  -2   4      131.61      128.79      2.60 o
   8  -2   4        2.30        1.22      0.45 o
  -8  -1   4       55.73       52.42      2.24 o
  -7  -1   4       44.58       43.63      1.84 o
  -6  -1   4      248.65      251.86      4.38 o
  -5  -1   4        3.54        2.88      0.26 o
  -4  -1   4        7.56        5.50      0.32 o
  -3  -1   4      695.96      783.88      9.21 o
  -2  -1   4        0.22        0.21      0.08 o
  -1  -1   4      290.85      296.38      3.21 o
   0  -1   4        0.02        0.02      0.09 o
   1  -1   4      406.54      370.20      4.00 o
   2  -1   4        0.77        1.00      0.09 o
   3  -1   4       80.63       80.20      0.79 o
   4  -1   4       33.69       41.87      0.48 o
   5  -1   4        1.60        1.20      0.13 o
   6  -1   4       58.95       51.80      0.82 o
   7  -1   4       10.35        5.83      0.73 o
   8  -1   4        1.16        0.94      0.42 o
   9  -1   4        3.26        4.75      0.50 o
  -7   0   4       56.96       53.01      1.64 o
  -6   0   4      159.28      165.36      2.97 o
  -5   0   4      631.49      642.86     10.81 o
  -4   0   4       78.47       78.00      1.51 o
  -3   0   4      576.53      561.09      5.91 o
  -2   0   4      832.29      979.50     10.43 o
  -1   0   4     3560.29     3542.48     34.07 o
   0   0   4        0.59        1.09      0.09 o
   1   0   4       85.72       80.19      0.91 o
   2   0   4      220.02      234.39      2.35 o
   3   0   4        8.43        6.26      0.18 o
   4   0   4       83.27       67.36      0.83 o
   5   0   4      190.51      215.05      2.25 o
   6   0   4       26.65       22.90      0.55 o
   7   0   4        8.74       10.55      0.55 o
   8   0   4        2.21        0.52      0.31 o
   9   0   4        0.00       -0.29      0.38 o
  -7   1   4        0.01       -0.20      0.35 o
  -6   1   4        3.78        3.78      0.45 o
  -5   1   4       88.87       85.01      1.69 o
  -4   1   4       40.50       34.34      0.84 o
  -3   1   4        5.34        7.35      0.59 o
  -2   1   4        7.96       10.72      0.20 o
  -1   1   4      266.78      257.55      2.56 o
   0   1   4      196.86      224.75      2.26 o
   1   1   4       45.02       37.39      0.49 o
   2   1   4      349.50      404.09      3.96 o
   3   1   4       36.79       32.97      0.46 o
   4   1   4     1290.81     1351.43     10.66 o
   5   1   4       23.27       21.94      0.39 o
   6   1   4        3.36        4.71      0.37 o
   7   1   4        2.35        3.57      0.24 o
   8   1   4       30.62       29.63      1.10 o
   9   1   4        0.31       -0.09      0.42 o
  -7   2   4        7.18        7.02      0.70 o
  -6   2   4        2.56        1.24      0.40 o
  -5   2   4       43.46       45.12      1.11 o
  -4   2   4       83.89       85.35      1.74 o
  -3   2   4      954.28      998.09     13.66 o
  -2   2   4        3.62        3.30      0.13 o
  -1   2   4     1471.87     1559.56     15.13 o
   0   2   4      428.05      448.30      4.38 o
   1   2   4        1.46        1.46      0.11 o
   2   2   4      658.94      673.76      6.51 o
   3   2   4       22.48       23.38      0.43 o
   4   2   4     4911.67     4888.42     41.00 o
   5   2   4      194.67      210.33      2.04 o
   6   2   4      304.56      306.92      3.93 o
   7   2   4       18.39       21.60      0.55 o
   8   2   4       15.82       16.05      0.81 o
   9   2   4       20.08       19.99      0.99 o
  -7   3   4       80.11       80.44      2.64 o
  -6   3   4       10.60        9.31      0.90 o
  -5   3   4       10.79        7.47      0.75 o
  -4   3   4      356.64      348.16      6.14 o
  -3   3   4        0.25        0.58      0.13 o
  -2   3   4       11.28        7.50      0.22 o
  -1   3   4      133.04      154.14      1.63 o
   0   3   4      905.97      940.19      9.05 o
   1   3   4       70.30       79.17      1.08 o
   2   3   4      110.21      107.72      1.33 o
   3   3   4        3.59        4.21      0.17 o
   4   3   4      172.45      170.23      1.70 o
   5   3   4        8.53        7.99      0.24 o
   6   3   4       44.67       42.85      0.89 o
   7   3   4        2.34        3.52      0.47 o
   8   3   4        0.03       -0.29      0.37 o
   9   3   4        0.19        0.39      0.41 o
  -6   4   4       69.14       66.16      2.39 o
  -5   4   4        8.10        6.62      0.75 o
  -4   4   4      284.72      269.13      3.35 o
  -3   4   4       86.16       85.64      1.14 o
  -2   4   4      200.31      187.87      1.85 o
  -1   4   4       41.44       41.28      0.59 o
   0   4   4        1.27        2.01      0.15 o
   1   4   4        0.70        1.80      0.14 o
   2   4   4       64.11       62.20      2.03 o
   3   4   4      454.06      483.56      4.49 o
   4   4   4       70.06       69.57      0.83 o
   5   4   4       34.71       31.47      0.44 o
   6   4   4       57.56       55.44      0.73 o
   7   4   4        5.03        3.36      0.26 o
   8   4   4        1.77        3.55      0.50 o
   9   4   4        9.12        9.29      1.02 o
  -6   5   4        1.81        1.05      0.60 o
  -5   5   4        0.77        1.39      0.60 o
  -4   5   4       54.74       43.66      1.84 o
  -3   5   4       82.53       74.32      1.16 o
  -2   5   4        4.28        4.22      0.23 o
  -1   5   4      262.82      255.77      2.68 o
   0   5   4      104.19      102.30      1.34 o
   1   5   4       29.15       28.28      0.48 o
   2   5   4        0.10        0.19      0.16 o
   3   5   4        7.59        6.77      0.28 o
   4   5   4       17.14       18.77      0.51 o
   5   5   4       28.39       27.71      0.51 o
   6   5   4        6.84        6.70      0.25 o
   7   5   4        3.21        4.72      0.28 o
   8   5   4       29.20       28.48      1.34 o
   9   5   4        2.79        3.86      0.54 o
  -5   6   4       16.22       14.93      1.24 o
  -4   6   4       25.54       29.72      1.64 o
  -3   6   4        5.13        5.00      0.23 o
  -2   6   4        2.08        2.08      0.32 o
  -1   6   4       43.39       35.93      0.75 o
   0   6   4       60.83       53.07      0.99 o
   1   6   4      228.65      238.36      2.80 o
   2   6   4       77.84       81.78      1.29 o
   3   6   4      186.84      179.67      2.20 o
   4   6   4        8.49        9.22      0.37 o
   5   6   4      191.91      197.72      2.41 o
   6   6   4        7.18        6.67      0.42 o
   7   6   4        2.79        2.27      0.48 o
   8   6   4        3.70        3.66      0.55 o
   9   6   4        0.25        0.12      0.41 o
  -4   7   4        2.94        2.94      0.80 o
  -3   7   4       45.29       49.48      0.93 o
  -2   7   4        6.61        6.06      0.39 o
  -1   7   4       79.76       75.35      1.79 o
   0   7   4        5.92        3.91      0.32 o
   1   7   4      494.44      485.04      6.03 o
   2   7   4       23.43       22.29      0.97 o
   3   7   4       24.84       25.86      0.59 o
   4   7   4        8.12        7.34      0.38 o
   5   7   4        1.39        1.61      0.27 o
   6   7   4      124.02      124.59      2.16 o
   7   7   4       15.12       16.02      0.92 o
   8   7   4       24.29       26.01      1.44 o
  -2   8   4        0.03       -0.13      0.47 o
  -1   8   4        5.34        6.08      0.46 o
   0   8   4        3.63        3.50      0.58 o
   1   8   4        2.20        1.92      0.34 o
   2   8   4        5.51        5.50      0.69 o
   3   8   4        7.98        6.10      0.38 o
   4   8   4       29.51       29.66      0.76 o
   5   8   4        0.23       -0.10      0.25 o
   6   8   4        1.75        2.58      0.39 o
   7   8   4        6.93        5.02      0.39 o
   8   8   4        4.72        4.01      0.62 o
  -1   9   4        0.01       -0.40      0.31 o
   0   9   4       11.36       12.11      0.77 o
   1   9   4        0.01       -0.42      0.29 o
   2   9   4       20.39       17.74      0.75 o
   3   9   4        1.84        0.58      0.50 o
   4   9   4        0.13       -0.30      0.40 o
   5   9   4        9.97       13.11      0.66 o
   6   9   4       29.45       32.34      1.18 o
   7   9   4       14.07       15.27      0.66 o
   2  10   4       23.72       22.72      1.16 o
   3  10   4        1.99        3.22      0.77 o
   4  10   4        1.31        0.75      0.49 o
  -3  -9   5       14.06       16.67      0.85 o
  -2  -9   5       15.02       12.82      0.77 o
  -1  -9   5       28.44       27.35      1.00 o
   0  -9   5        0.00        0.13      0.39 o
  -5  -8   5       24.14       23.36      1.13 o
  -4  -8   5        3.92        3.68      0.44 o
  -3  -8   5      114.82      110.14      2.13 o
  -2  -8   5        3.98        1.94      0.39 o
  -1  -8   5       19.37       19.41      0.83 o
   0  -8   5       26.77       26.74      0.79 o
   1  -8   5       29.35       23.75      0.69 o
   2  -8   5        9.20        8.94      0.52 o
  -6  -7   5        8.61        8.05      0.68 o
  -5  -7   5       17.10       17.07      1.05 o
  -4  -7   5       49.97       53.44      1.25 o
  -3  -7   5       30.95       32.47      0.98 o
  -2  -7   5        0.94        0.40      0.31 o
  -1  -7   5       21.27       20.37      0.77 o
   0  -7   5       14.46       16.60      0.60 o
   1  -7   5       15.37       16.02      0.51 o
   2  -7   5       32.06       35.34      1.44 o
   3  -7   5        1.41        2.11      0.31 o
   4  -7   5        8.28        8.70      0.44 o
  -7  -6   5        4.06        4.70      0.55 o
  -6  -6   5       11.59       10.61      0.75 o
  -5  -6   5       44.27       43.24      1.36 o
  -4  -6   5       17.92       18.96      1.13 o
  -3  -6   5      170.54      167.90      2.10 o
  -2  -6   5        2.79        2.68      0.25 o
  -1  -6   5       10.05        7.04      0.33 o
   0  -6   5       53.85       47.86      0.83 o
   1  -6   5       13.31       13.05      0.39 o
   2  -6   5      103.78       91.20      1.98 o
   3  -6   5        9.13        8.49      0.37 o
   4  -6   5       49.55       53.28      0.91 o
   5  -6   5        2.75        2.76      0.24 o
  -8  -5   5        4.69        4.50      0.51 o
  -7  -5   5      112.10      103.44      2.35 o
  -6  -5   5       13.74       13.05      0.76 o
  -5  -5   5       20.72       19.75      0.41 o
  -4  -5   5        0.83        1.35      0.24 o
  -3  -5   5      172.38      180.94      2.23 o
  -2  -5   5     1012.87      987.29     10.52 o
  -1  -5   5       48.37       47.51      0.79 o
   0  -5   5      287.87      272.84      2.87 o
   1  -5   5       11.01       10.33      0.37 o
   2  -5   5      253.22      240.39      2.82 o
   3  -5   5        0.68        0.88      0.20 o
   4  -5   5       93.78       99.67      1.24 o
   5  -5   5       10.08        9.12      0.42 o
   6  -5   5       22.22       22.91      0.99 o
  -8  -4   5        2.25        1.99      0.33 o
  -7  -4   5       64.84       60.12      1.22 o
  -6  -4   5       51.31       46.09      1.00 o
  -5  -4   5        8.68        8.58      0.50 o
  -4  -4   5      743.80      730.82      7.88 o
  -3  -4   5       20.55       18.96      0.52 o
  -2  -4   5      482.55      481.05      4.80 o
  -1  -4   5       57.39       58.75      0.67 o
   0  -4   5      249.10      250.30      2.40 o
   1  -4   5      183.56      182.65      2.16 o
   2  -4   5        0.02        0.29      0.14 o
   3  -4   5      117.43      115.61      1.48 o
   4  -4   5       13.62       12.19      0.37 o
   5  -4   5       23.21       20.71      0.42 o
   6  -4   5        0.20       -0.15      0.32 o
   7  -4   5       36.48       38.13      1.13 o
  -8  -3   5       16.95       18.66      0.74 o
  -7  -3   5        5.24        5.72      0.44 o
  -6  -3   5       51.62       54.05      1.06 o
  -5  -3   5       56.63       57.53      0.99 o
  -4  -3   5        8.69       10.40      0.37 o
  -3  -3   5       97.69       94.67      1.61 o
  -2  -3   5      550.54      583.32      6.81 o
  -1  -3   5      206.84      204.73      2.15 o
   0  -3   5       45.54       35.68      0.49 o
   1  -3   5      483.34      437.72      4.34 o
   2  -3   5       37.11       43.61      0.57 o
   3  -3   5        1.10        0.59      0.12 o
   4  -3   5        0.27        0.31      0.16 o
   5  -3   5       13.93       12.38      0.30 o
   6  -3   5        8.08        5.86      0.36 o
   7  -3   5       55.54       67.31      1.53 o
  -8  -2   5        6.96        8.56      1.00 o
  -7  -2   5      124.32      119.31      2.40 o
  -6  -2   5       15.88       14.49      0.61 o
  -5  -2   5       82.17       78.65      1.65 o
  -4  -2   5       48.67       49.72      2.26 o
  -3  -2   5      393.79      362.52      4.42 o
  -2  -2   5        3.45        3.60      0.19 o
  -1  -2   5        9.98        5.77      0.23 o
   0  -2   5      122.56      121.84      1.33 o
   1  -2   5        2.76        2.24      0.15 o
   2  -2   5      286.90      322.33      2.79 o
   3  -2   5      145.92      151.76      1.66 o
   4  -2   5      167.73      170.26      1.68 o
   5  -2   5       73.12       85.33      0.88 o
   6  -2   5        2.61        0.98      0.17 o
   7  -2   5        6.69        7.37      0.65 o
   8  -2   5        7.24        6.49      0.68 o
  -7  -1   5        0.09       -0.09      0.24 o
  -6  -1   5      117.81      124.90      3.34 o
  -5  -1   5       36.18       37.99      0.97 o
  -4  -1   5        0.69        0.53      0.20 o
  -3  -1   5       32.37       35.15      0.58 o
  -2  -1   5      115.08      110.87      1.32 o
  -1  -1   5     2179.00     2254.14     21.89 o
   0  -1   5       11.24       13.60      0.52 o
   1  -1   5       60.35       60.14      0.91 o
   2  -1   5       15.19        7.16      0.21 o
   3  -1   5      140.84      144.87      1.35 o
   4  -1   5      143.83      144.41      1.58 o
   5  -1   5        0.06       -0.07      0.10 o
   6  -1   5       21.11       21.91      0.43 o
   7  -1   5        3.73        2.07      0.44 o
   8  -1   5        7.18        8.33      0.69 o
  -7   0   5        0.30        0.10      0.35 o
  -6   0   5        9.22        7.87      0.65 o
  -5   0   5     1337.27     1366.78     22.77 o
  -4   0   5        9.47        6.35      0.39 o
  -3   0   5      298.81      283.75      5.31 o
  -2   0   5      173.07      196.23      2.19 o
  -1   0   5      226.78      256.47      2.57 o
   0   0   5      141.60      144.71      1.99 o
   1   0   5      241.47      249.69      2.53 o
   2   0   5     1303.52     1230.21     21.36 o
   3   0   5       32.10       33.12      0.57 o
   4   0   5       12.43        9.23      0.24 o
   5   0   5       16.91       14.50      0.27 o
   6   0   5       57.90       56.05      1.28 o
   7   0   5        2.88        3.20      0.45 o
   8   0   5        2.76        2.16      0.49 o
   9   0   5        8.39        7.12      0.66 o
  -7   1   5       66.93       68.84      2.19 o
  -6   1   5       16.27       15.73      0.85 o
  -5   1   5      190.26      201.98      3.83 o
  -4   1   5        1.48        2.19      0.30 o
  -3   1   5      115.51      126.03      1.79 o
  -2   1   5      568.44      552.64      5.35 o
  -1   1   5      162.15      191.21      1.97 o
   0   1   5     1631.74     1604.74     15.66 o
   1   1   5        0.16        1.35      0.13 o
   2   1   5      326.57      327.78      7.10 o
   3   1   5       39.99       38.60      0.55 o
   4   1   5      266.29      284.71      2.67 o
   5   1   5       69.52       58.51      0.64 o
   6   1   5        0.15       -0.04      0.16 o
   7   1   5        7.24        7.54      0.50 o
   8   1   5        6.78        7.00      0.62 o
   9   1   5       13.12       14.80      0.90 o
  -7   2   5        0.29        0.15      0.45 o
  -6   2   5       84.15       84.38      2.64 o
  -5   2   5       91.29       90.80      2.74 o
  -4   2   5       78.64       80.46      3.36 o
  -3   2   5       20.50       18.41      0.41 o
  -2   2   5      196.63      190.91      1.96 o
  -1   2   5      231.17      230.62      2.35 o
   0   2   5      138.67      147.32      1.64 o
   1   2   5      301.60      305.91      3.08 o
   2   2   5        3.27        2.65      0.17 o
   3   2   5      480.10      481.88      4.74 o
   4   2   5      152.10      140.12      1.54 o
   5   2   5        0.07        0.15      0.13 o
   6   2   5       38.45       41.81      0.84 o
   7   2   5        3.95        1.13      0.43 o
   8   2   5        0.16       -0.41      0.36 o
   9   2   5        4.60        4.69      0.59 o
  -6   3   5       22.44       20.26      1.24 o
  -5   3   5        0.01       -0.35      0.40 o
  -4   3   5       21.16       18.96      0.76 o
  -3   3   5      590.21      599.62      7.21 o
  -2   3   5      349.96      352.36      3.51 o
  -1   3   5      573.75      605.91      5.92 o
   0   3   5       48.31       51.18      0.69 o
   1   3   5      905.51      963.99      9.30 o
   2   3   5      199.23      195.96      2.28 o
   3   3   5       56.07       61.09      0.80 o
   4   3   5       29.24       26.94      0.45 o
   5   3   5       13.80        7.22      0.26 o
   6   3   5      270.03      252.05      2.68 o
   7   3   5       60.67       61.91      0.93 o
   8   3   5        3.23        3.50      0.53 o
   9   3   5        0.02        0.83      0.46 o
  -6   4   5        5.61        6.52      0.80 o
  -5   4   5       18.36       19.12      1.19 o
  -4   4   5       51.90       46.44      1.89 o
  -3   4   5      107.29      103.27      1.76 o
  -2   4   5       14.06       16.04      0.39 o
  -1   4   5        0.33        1.14      0.97 o
   0   4   5        9.89       12.00      0.35 o
   1   4   5       60.66       76.27      0.96 o
   2   4   5       67.80       62.10      0.91 o
   3   4   5       89.18       81.76      1.03 o
   4   4   5       12.48       12.43      0.34 o
   5   4   5        0.01       -0.03      0.14 o
   6   4   5      185.68      188.14      2.66 o
   7   4   5       11.76       12.54      0.70 o
   8   4   5        1.08        3.12      0.53 o
   9   4   5        0.00       -0.08      0.38 o
  -5   5   5       11.71       13.74      1.19 o
  -4   5   5        0.00        0.20      0.45 o
  -3   5   5      147.88      139.92      1.84 o
  -2   5   5       41.23       42.28      0.89 o
  -1   5   5      457.40      455.36      5.57 o
   0   5   5       16.90       12.44      0.43 o
   1   5   5       98.54       88.98      1.35 o
   2   5   5        8.46        5.63      0.27 o
   3   5   5        3.30        1.68      0.19 o
   4   5   5       48.15       48.65      0.80 o
   5   5   5       50.78       50.63      0.76 o
   6   5   5        9.81       10.87      0.35 o
   7   5   5        0.91        0.34      0.75 o
   8   5   5        1.90        1.25      0.45 o
   9   5   5        0.78        0.63      1.05 o
  -4   6   5        4.98        4.48      0.80 o
  -3   6   5       43.22       41.75      0.77 o
  -2   6   5        0.18        0.60      0.22 o
  -1   6   5       13.64       14.04      0.49 o
   0   6   5      119.01      110.05      1.67 o
   1   6   5      129.70      126.40      1.65 o
   2   6   5       64.13       67.99      1.02 o
   3   6   5        9.00       10.86      0.48 o
   4   6   5       58.05       60.46      0.97 o
   5   6   5       14.89       14.52      0.47 o
   6   6   5        4.79        4.64      0.33 o
   7   6   5        2.17        1.80      0.65 o
   8   6   5        6.06        5.51      0.62 o
   9   6   5        4.54        4.26      0.63 o
  -3   7   5        3.33        2.53      0.20 o
  -2   7   5       22.11       25.73      1.30 o
  -1   7   5        9.23        8.41      0.48 o
   0   7   5       40.06       45.04      1.08 o
   1   7   5        9.92        8.57      0.76 o
   2   7   5       57.95       62.14      1.02 o
   3   7   5       35.27       40.11      0.77 o
   4   7   5       33.04       29.61      0.66 o
   5   7   5       33.52       32.64      0.79 o
   6   7   5        9.38        9.78      0.48 o
   7   7   5       26.93       26.98      0.75 o
   8   7   5        6.04        5.32      0.77 o
  -2   8   5        1.89        2.57      0.40 o
  -1   8   5        9.93       11.24      0.60 o
   0   8   5       21.26       18.31      0.71 o
   1   8   5      162.88      169.47      2.85 o
   2   8   5        0.09        1.01      0.35 o
   3   8   5      158.44      176.07      2.55 o
   4   8   5       53.71       51.00      1.22 o
   5   8   5       17.85       19.36      0.71 o
   6   8   5        0.69        0.10      0.26 o
   7   8   5        0.15        0.55      0.36 o
   0   9   5       14.70       14.63      0.72 o
   1   9   5        1.04        0.28      0.34 o
   2   9   5        0.63       -0.26      0.31 o
   3   9   5       31.05       31.25      1.25 o
   4   9   5        1.98        1.42      0.85 o
   5   9   5        3.54        4.28      0.62 o
   6   9   5        4.16        2.66      0.56 o
  -4  -8   6        6.27        5.90      0.67 o
  -3  -8   6       19.29       18.92      0.81 o
  -2  -8   6       35.28       38.50      1.15 o
  -1  -8   6       12.43        9.73      0.54 o
   0  -8   6        0.01       -0.27      0.29 o
   1  -8   6        3.17        2.22      0.33 o
  -6  -7   6        1.06        1.14      0.65 o
  -5  -7   6       34.82       40.73      1.43 o
  -4  -7   6       16.78       18.60      1.58 o
  -3  -7   6        2.92        1.96      0.38 o
  -2  -7   6       93.66       89.74      1.82 o
  -1  -7   6        8.14        7.97      0.70 o
   0  -7   6       38.93       39.50      0.83 o
   1  -7   6        1.09        0.70      0.25 o
   2  -7   6       31.51       38.09      1.58 o
   3  -7   6        1.05        0.99      0.29 o
  -6  -6   6       21.88       25.34      1.05 o
  -5  -6   6        0.33        0.40      0.35 o
  -4  -6   6       96.84       94.86      1.79 o
  -3  -6   6        0.03        0.03      0.25 o
  -2  -6   6        5.41        5.07      0.42 o
  -1  -6   6       15.72       14.45      0.48 o
   0  -6   6      165.96      170.36      2.30 o
   1  -6   6       30.35       32.18      0.80 o
   2  -6   6        3.08        2.42      0.31 o
   3  -6   6        6.13        6.43      0.35 o
   4  -6   6        0.68        0.42      0.21 o
   5  -6   6        7.83        8.60      0.43 o
  -7  -5   6        0.26       -0.22      0.28 o
  -6  -5   6        6.40        7.11      0.61 o
  -5  -5   6       74.91       76.27      1.91 o
  -4  -5   6        5.19        4.68      0.38 o
  -3  -5   6      440.79      433.32      5.45 o
  -2  -5   6      112.28      113.78      1.25 o
  -1  -5   6      302.17      286.06      2.77 o
   0  -5   6       97.83       92.77      1.19 o
   1  -5   6       31.74       31.90      0.76 o
   2  -5   6        7.84        7.08      0.34 o
   3  -5   6        2.61        2.32      0.24 o
   4  -5   6       12.60       11.96      0.44 o
   5  -5   6        7.22        8.77      0.39 o
   6  -5   6        2.69        2.73      0.58 o
  -7  -4   6       43.32       43.49      1.29 o
  -6  -4   6        2.30        2.07      0.33 o
  -5  -4   6      124.06      116.64      2.02 o
  -4  -4   6        3.83        3.08      0.25 o
  -3  -4   6      622.87      623.87      6.83 o
  -2  -4   6      200.50      199.40      2.92 o
  -1  -4   6      464.96      459.77      4.55 o
   0  -4   6       31.57       32.01      0.54 o
   1  -4   6        0.39        0.71      0.15 o
   2  -4   6        9.26        8.70      0.58 o
   3  -4   6        0.64        0.73      0.18 o
   4  -4   6       27.11       25.10      0.55 o
   5  -4   6       46.03       50.77      0.77 o
   6  -4   6       18.65       16.77      1.57 o
  -7  -3   6        6.17        8.08      0.57 o
  -6  -3   6        0.23       -0.09      0.29 o
  -5  -3   6      123.06      114.44      2.36 o
  -4  -3   6      158.05      148.78      1.97 o
  -3  -3   6      372.36      384.97      4.77 o
  -2  -3   6       38.68       34.06      0.68 o
  -1  -3   6        0.86        0.23      0.16 o
   0  -3   6      105.41      106.25      2.19 o
   1  -3   6       50.64       46.53      0.65 o
   2  -3   6        0.36        2.02      0.16 o
   3  -3   6        2.05        2.17      0.19 o
   4  -3   6       67.94       75.39      1.07 o
   5  -3   6       24.80       23.73      0.50 o
   6  -3   6       13.04       14.15      0.63 o
   7  -3   6        3.78        4.65      0.66 o
  -7  -2   6       25.36       26.96      0.93 o
  -6  -2   6       20.62       22.90      1.05 o
  -5  -2   6       25.95       28.78      0.88 o
  -4  -2   6        0.85        0.51      0.15 o
  -3  -2   6      116.02      118.03      1.62 o
  -2  -2   6       28.81       32.68      0.55 o
  -1  -2   6       61.59       54.17      0.79 o
   0  -2   6        8.77        6.81      0.28 o
   1  -2   6       27.85       29.19      0.48 o
   2  -2   6      325.99      315.14      3.14 o
   3  -2   6        3.26        2.78      0.16 o
   4  -2   6      366.25      392.31      3.65 o
   5  -2   6        0.15       -0.21      0.14 o
   6  -2   6       32.73       38.93      0.81 o
   7  -2   6        0.41        0.44      0.45 o
   8  -2   6        0.72        0.80      0.51 o
  -7  -1   6       99.56      104.49      3.04 o
  -6  -1   6       10.77        8.86      0.75 o
  -5  -1   6      182.73      167.53      3.15 o
  -4  -1   6      115.72      110.96      2.22 o
  -3  -1   6        3.59        4.70      0.47 o
  -2  -1   6      710.44      674.78      7.39 o
  -1  -1   6      128.48      143.21      1.55 o
   0  -1   6      288.31      248.12      2.36 o
   1  -1   6       19.72       20.64      0.39 o
   2  -1   6       16.38       13.84      0.35 o
   3  -1   6       36.56       41.09      0.56 o
   4  -1   6       78.30       77.79      0.96 o
   5  -1   6      100.22       99.07      1.15 o
   6  -1   6        0.14        0.48      0.22 o
   7  -1   6        9.08        7.38      0.64 o
   8  -1   6        4.36        5.98      0.65 o
  -7   0   6        0.21        0.30      0.40 o
  -6   0   6       99.78      110.81      3.19 o
  -5   0   6        4.38        4.73      0.55 o
  -4   0   6      461.77      449.74      7.80 o
  -3   0   6        6.04        6.20      0.27 o
  -2   0   6       66.72       70.61      0.93 o
  -1   0   6      685.41      753.14      7.29 o
   0   0   6       79.37       84.33      0.99 o
   1   0   6      262.82      291.08      3.75 o
   2   0   6        0.68        0.19      0.11 o
   3   0   6       78.36       75.61      0.94 o
   4   0   6        6.10        6.62      0.25 o
   5   0   6       22.03       20.83      0.40 o
   6   0   6        9.91       12.27      0.42 o
   7   0   6        0.72       -0.46      0.38 o
   8   0   6        9.29        6.63      0.64 o
   9   0   6        2.06        1.11      0.47 o
  -7   1   6        6.56        5.33      0.70 o
  -6   1   6       47.37       48.24      1.79 o
  -5   1   6       78.29       72.53      2.29 o
  -4   1   6      205.57      218.36      4.03 o
  -3   1   6     1042.02     1050.92     12.48 o
  -2   1   6      108.70      107.48      1.19 o
  -1   1   6      256.46      247.74      2.59 o
   0   1   6      212.75      229.21      2.68 o
   1   1   6     1659.99     1720.88     16.71 o
   2   1   6      126.74      131.34      1.61 o
   3   1   6        0.21        0.32      0.12 o
   4   1   6       65.62       61.82      0.81 o
   5   1   6        0.12       -0.18      0.12 o
   6   1   6        1.00       -0.29      1.57 o
   7   1   6       22.77       25.55      1.17 o
   8   1   6        8.41        7.58      0.68 o
   9   1   6        1.87        1.92      0.51 o
  -7   2   6       44.75       51.07      1.99 o
  -6   2   6       13.93       12.89      1.00 o
  -5   2   6        6.57        6.52      0.70 o
  -4   2   6        0.61        0.32      0.28 o
  -3   2   6       59.89       57.75      0.91 o
  -2   2   6       58.20       53.15      0.76 o
  -1   2   6        5.28        4.87      0.21 o
   0   2   6        0.12        0.21      0.11 o
   1   2   6      212.77      193.72      2.05 o
   2   2   6        2.09        1.78      0.20 o
   3   2   6        5.02        5.13      0.23 o
   4   2   6       53.51       59.71      0.87 o
   5   2   6       20.18       20.45      0.44 o
   6   2   6      239.53      229.72      2.25 o
   7   2   6       27.55       22.24      0.61 o
   8   2   6        3.51        4.67      0.60 o
   9   2   6        0.21       -0.47      0.43 o
  -6   3   6        1.24        0.65      0.55 o
  -5   3   6       38.58       42.46      1.79 o
  -4   3   6        9.87        5.82      0.70 o
  -3   3   6        2.86        2.04      0.20 o
  -2   3   6       32.36       37.62      0.68 o
  -1   3   6      884.16      892.83      9.46 o
   0   3   6       47.84       53.18      0.80 o
   1   3   6      568.04      585.09      8.47 o
   2   3   6       92.31       96.77      1.28 o
   3   3   6        0.30        0.32      0.15 o
   4   3   6       66.61       65.41      0.95 o
   5   3   6        0.33        0.38      0.18 o
   6   3   6      758.42      776.52      7.70 o
   7   3   6       60.88       65.57      1.18 o
   8   3   6       56.55       47.45      1.84 o
   9   3   6        8.01        7.51      0.72 o
  -5   4   6       91.85       97.22      3.24 o
  -4   4   6       39.01       38.28      1.74 o
  -3   4   6        8.67        9.47      0.49 o
  -2   4   6      325.51      337.98      4.22 o
  -1   4   6       83.71       80.92      1.12 o
   0   4   6       31.27       28.07      0.66 o
   1   4   6       52.83       54.59      0.94 o
   2   4   6      154.19      157.68      2.15 o
   3   4   6        0.04        0.11      0.19 o
   4   4   6       28.76       30.93      0.61 o
   5   4   6        0.06       -0.25      0.17 o
   6   4   6       11.31        9.07      0.39 o
   7   4   6        0.02        0.43      0.29 o
   8   4   6        9.83        8.59      0.85 o
   9   4   6        0.11        0.57      0.50 o
  -5   5   6        2.66        2.79      0.70 o
  -4   5   6      114.47      111.11      3.63 o
  -3   5   6        0.01        0.15      0.50 o
  -2   5   6      195.37      182.76      2.83 o
  -1   5   6       34.15       32.16      0.70 o
   0   5   6      149.47      155.40      2.16 o
   1   5   6        0.67        0.26      0.20 o
   2   5   6        0.04       -0.26      0.17 o
   3   5   6        2.87        2.14      0.22 o
   4   5   6       16.34       13.94      0.45 o
   5   5   6       66.09       65.14      1.03 o
   6   5   6        9.58        8.86      0.41 o
   7   5   6        4.19        4.94      0.59 o
   8   5   6       17.74       17.40      0.99 o
   9   5   6        1.01        0.34      0.90 o
  -4   6   6        0.54       -0.50      0.55 o
  -3   6   6        9.10        7.97      0.37 o
  -2   6   6       50.87       49.05      1.89 o
  -1   6   6       26.77       28.07      0.76 o
   0   6   6        2.56        1.51      0.27 o
   1   6   6      148.64      154.55      2.21 o
   2   6   6       74.64       65.70      1.04 o
   3   6   6        6.05        3.84      0.27 o
   4   6   6        0.20        0.35      0.19 o
   5   6   6        2.03        1.13      0.25 o
   6   6   6        1.91        1.92      0.29 o
   7   6   6        9.56       11.26      0.51 o
   8   6   6        1.48        0.75      0.47 o
  -3   7   6        5.81        5.57      0.77 o
  -2   7   6       37.57       40.21      1.15 o
  -1   7   6       27.18       28.20      0.82 o
   0   7   6        2.77        1.48      0.30 o
   1   7   6       36.15       27.12      0.83 o
   2   7   6       11.46       10.51      0.50 o
   3   7   6       56.16       55.23      1.09 o
   4   7   6       16.94       17.65      0.61 o
   5   7   6       43.31       44.34      0.97 o
   6   7   6        5.56        5.67      0.39 o
   7   7   6       28.08       27.12      0.82 o
   8   7   6        1.91        1.28      0.54 o
  -1   8   6       42.47       44.35      1.30 o
   0   8   6        5.46        5.40      0.50 o
   1   8   6       11.25       10.13      0.60 o
   2   8   6        8.04        8.58      0.56 o
   3   8   6      211.49      213.71      5.18 o
   4   8   6        0.15        0.17      0.36 o
   5   8   6        1.71        1.59      0.38 o
   6   8   6        0.25        0.28      0.27 o
   7   8   6        0.01        0.51      0.30 o
   1   9   6        5.46        6.86      0.53 o
   2   9   6        0.19        0.07      0.77 o
   3   9   6        0.67        1.02      0.47 o
   4   9   6        0.42        0.63      0.49 o
   5   9   6        1.18        0.97      0.49 o
  -3  -8   7        4.72        5.20      0.57 o
  -2  -8   7       91.77      109.95      1.92 o
  -1  -8   7        8.99        9.64      0.57 o
   0  -8   7       19.59       20.46      0.93 o
  -5  -7   7       21.21       21.34      1.58 o
  -4  -7   7        3.18        3.10      0.50 o
  -3  -7   7       33.25       29.58      0.82 o
  -2  -7   7       16.85       14.79      0.61 o
  -1  -7   7      110.77      107.51      1.98 o
   0  -7   7       15.48       13.90      0.73 o
   1  -7   7       24.87       25.26      0.78 o
   2  -7   7       19.20       19.55      0.70 o
  -6  -6   7        0.93        0.41      0.34 o
  -5  -6   7      123.28      131.25      2.40 o
  -4  -6   7       12.84       12.36      0.65 o
  -3  -6   7       70.30       74.63      2.08 o
  -2  -6   7       28.08       28.65      0.76 o
  -1  -6   7       16.65       15.29      0.59 o
   0  -6   7       12.44       11.92      0.55 o
   1  -6   7       19.93       20.71      0.69 o
   2  -6   7        0.06       -0.35      0.23 o
   3  -6   7        2.01        2.88      0.33 o
   4  -6   7       16.62       19.15      0.65 o
  -6  -5   7        0.47        0.52      0.39 o
  -5  -5   7        2.30        1.55      0.32 o
  -4  -5   7       17.04       17.82      0.57 o
  -3  -5   7       72.15       75.80      1.31 o
  -2  -5   7       32.96       33.22      0.69 o
  -1  -5   7      129.64      129.24      1.53 o
   0  -5   7        0.07       -0.26      0.18 o
   1  -5   7       16.07       15.27      0.59 o
   2  -5   7        5.29        4.15      0.29 o
   3  -5   7       11.34       10.79      0.43 o
   4  -5   7       49.33       56.82      0.96 o
   5  -5   7        5.42        4.30      0.32 o
  -7  -4   7       23.72       23.01      0.99 o
  -6  -4   7       11.60       13.14      0.75 o
  -5  -4   7      278.97      262.41      5.02 o
  -4  -4   7        3.89        3.00      0.41 o
  -3  -4   7        6.19        4.95      0.44 o
  -2  -4   7        1.40        1.55      0.27 o
  -1  -4   7      200.13      212.17      2.81 o
   0  -4   7      531.04      529.03      6.27 o
   1  -4   7       10.54        9.97      0.37 o
   2  -4   7      144.12      146.92      1.70 o
   3  -4   7        8.12        8.40      0.37 o
   4  -4   7       58.31       59.24      0.96 o
   5  -4   7        0.02       -0.03      0.19 o
   6  -4   7       17.58       21.15      0.54 o
  -7  -3   7       11.76       13.02      0.76 o
  -6  -3   7        0.15        0.15      0.45 o
  -5  -3   7       61.83       54.91      1.94 o
  -4  -3   7       53.31       49.55      1.02 o
  -3  -3   7        9.97        9.80      0.63 o
  -2  -3   7      636.90      635.36      7.69 o
  -1  -3   7      111.02      113.65      1.88 o
   0  -3   7      468.89      462.26      7.61 o
   1  -3   7       18.18       20.90      0.43 o
   2  -3   7       62.53       63.70      0.87 o
   3  -3   7       35.09       33.97      0.64 o
   4  -3   7        0.04       -0.08      0.22 o
   5  -3   7       13.02       13.27      0.45 o
   6  -3   7        8.70       11.22      0.40 o
   7  -3   7        6.38        5.89      0.71 o
  -7  -2   7        7.10        7.53      1.02 o
  -6  -2   7       55.50       56.85      1.99 o
  -5  -2   7       18.33       12.99      0.85 o
  -4  -2   7      144.82      155.85      2.95 o
  -3  -2   7       12.27       13.55      0.50 o
  -2  -2   7        1.76        1.93      0.20 o
  -1  -2   7      207.39      206.26      3.02 o
   0  -2   7      259.34      267.59      4.02 o
   1  -2   7       18.39       17.13      0.45 o
   2  -2   7        5.44        4.40      0.25 o
   3  -2   7      143.86      124.59      1.57 o
   4  -2   7       29.77       34.94      0.64 o
   5  -2   7        1.93        1.74      0.23 o
   6  -2   7        0.79        0.12      0.19 o
   7  -2   7        1.16        1.22      0.52 o
  -7  -1   7        6.07        8.51      0.80 o
  -6  -1   7       41.31       40.92      1.64 o
  -5  -1   7      137.66      130.82      3.68 o
  -4  -1   7       33.10       28.45      0.90 o
  -3  -1   7      157.01      146.91      1.98 o
  -2  -1   7       38.49       38.98      0.73 o
  -1  -1   7      227.81      211.60      2.85 o
   0  -1   7        0.03        0.00      0.16 o
   1  -1   7       22.51       17.29      0.46 o
   2  -1   7        6.22        3.51      0.36 o
   3  -1   7        0.16        0.16      0.16 o
   4  -1   7       98.50       99.41      1.30 o
   5  -1   7       29.79       32.36      0.60 o
   6  -1   7       46.47       42.46      0.70 o
   7  -1   7       21.28       28.17      1.18 o
   8  -1   7        1.90        1.72      0.53 o
  -7   0   7       57.42       58.44      2.09 o
  -6   0   7       37.51       38.48      1.64 o
  -5   0   7        8.19       10.15      0.80 o
  -4   0   7      108.14      126.92      1.97 o
  -3   0   7       87.75       89.74      1.32 o
  -2   0   7        1.21        1.54      0.19 o
  -1   0   7        1.25        0.73      0.14 o
   0   0   7       22.19       22.64      0.53 o
   1   0   7     1092.61     1103.43     11.64 o
   2   0   7       28.65       23.97      0.63 o
   3   0   7        8.84       11.00      0.35 o
   4   0   7        0.35        0.85      0.20 o
   5   0   7       17.25       20.71      0.48 o
   6   0   7       52.24       48.45      1.01 o
   7   0   7        0.19        0.08      0.41 o
   8   0   7        1.53        2.95      1.00 o
  -6   1   7        9.05        8.41      0.85 o
  -5   1   7        0.10        0.10      0.40 o
  -4   1   7        0.64        0.37      0.28 o
  -3   1   7     1248.34     1257.21     14.88 o
  -2   1   7       11.08       13.14      0.65 o
  -1   1   7      442.64      444.15      4.83 o
   0   1   7       23.31       22.26      0.75 o
   1   1   7        4.66        5.79      0.27 o
   2   1   7       85.30       91.55      1.59 o
   3   1   7       67.82       64.04      0.94 o
   4   1   7      130.09      125.06      1.64 o
   5   1   7       42.68       46.38      0.93 o
   6   1   7        0.29       -0.34      0.22 o
   7   1   7        3.10        2.92      0.55 o
   8   1   7        3.14        2.29      0.55 o
  -6   2   7       34.55       38.53      1.69 o
  -5   2   7      116.77      122.46      3.68 o
  -4   2   7       35.63       38.33      1.59 o
  -3   2   7      225.20      243.98      4.49 o
  -2   2   7        3.10        3.28      0.22 o
  -1   2   7       22.82       23.98      0.50 o
   0   2   7      196.96      193.28      2.28 o
   1   2   7       27.43       29.07      0.56 o
   2   2   7      302.75      273.65      6.64 o
   3   2   7       44.01       46.09      0.84 o
   4   2   7       67.39       68.42      1.11 o
   5   2   7        7.40        6.98      0.36 o
   6   2   7       73.75       77.22      1.18 o
   7   2   7        3.95        2.95      0.55 o
   8   2   7        0.77        0.39      0.47 o
   9   2   7        1.32        0.87      0.53 o
  -5   3   7        0.01       -0.67      0.45 o
  -4   3   7      173.74      178.16      5.03 o
  -3   3   7       17.40       17.26      0.58 o
  -2   3   7      107.36      111.23      1.58 o
  -1   3   7       66.98       66.77      0.96 o
   0   3   7       63.18       59.74      1.21 o
   1   3   7       16.80       19.99      0.52 o
   2   3   7       35.97       33.11      0.69 o
   3   3   7       90.07       88.07      1.44 o
   4   3   7        9.49       10.25      0.43 o
   5   3   7       73.97       73.02      1.10 o
   6   3   7       26.38       24.61      1.12 o
   7   3   7        0.60        0.93      0.80 o
   8   3   7        4.40        6.96      0.74 o
   9   3   7        0.28       -0.42      0.48 o
  -5   4   7        6.03        6.37      0.90 o
  -4   4   7        9.50        7.22      0.90 o
  -3   4   7        0.05        0.05      0.45 o
  -2   4   7        1.16        1.81      0.23 o
  -1   4   7      184.87      188.22      2.52 o
   0   4   7      275.17      260.23      3.74 o
   1   4   7      431.91      476.03      5.85 o
   2   4   7       37.77       36.34      0.76 o
   3   4   7      222.31      222.51      2.94 o
   4   4   7       38.06       35.38      0.76 o
   5   4   7       18.82       20.58      0.53 o
   6   4   7        1.38        1.18      0.25 o
   7   4   7        2.25        0.75      0.16 o
   8   4   7       67.70       61.95      1.90 o
   9   4   7       13.26       10.37      0.89 o
  -4   5   7        0.84        0.70      0.60 o
  -3   5   7       19.82       25.19      1.54 o
  -2   5   7      107.41       99.32      1.82 o
  -1   5   7       41.48       36.38      1.03 o
   0   5   7        2.84        3.38      0.29 o
   1   5   7        9.73        5.98      0.36 o
   2   5   7        2.69        2.83      0.28 o
   3   5   7       42.76       41.91      0.86 o
   4   5   7       13.25       14.06      0.74 o
   5   5   7       15.08       18.17      0.60 o
   6   5   7        0.08       -0.05      0.22 o
   7   5   7        4.03        4.02      0.46 o
   8   5   7       34.25       31.51      1.33 o
  -3   6   7        2.94        2.39      0.75 o
  -2   6   7        6.95        7.72      0.51 o
  -1   6   7       93.91       86.43      2.03 o
   0   6   7       26.07       26.30      0.80 o
   1   6   7      153.82      151.93      5.29 o
   2   6   7       27.75       26.18      0.93 o
   3   6   7       22.78       22.09      0.58 o
   4   6   7        0.02       -0.27      0.18 o
   5   6   7        0.70        0.99      0.29 o
   6   6   7        6.60        5.87      0.39 o
   7   6   7       13.88       11.95      0.60 o
   8   6   7        0.30        0.45      0.45 o
  -2   7   7        0.04       -0.24      0.27 o
  -1   7   7       10.82       10.81      0.55 o
   0   7   7        8.62        9.21      0.80 o
   1   7   7       18.70       17.54      0.71 o
   2   7   7       22.13       23.27      0.69 o
   3   7   7       88.45       91.76      1.57 o
   4   7   7       19.41       19.61      0.77 o
   5   7   7        3.71        3.45      0.35 o
   6   7   7        3.76        5.12      0.40 o
   7   7   7        5.63        5.99      0.47 o
   0   8   7       21.88       24.62      0.85 o
   1   8   7        0.00       -0.36      0.28 o
   2   8   7        2.67        3.95      0.45 o
   3   8   7        0.01        1.02      0.53 o
   4   8   7       19.62       22.87      1.20 o
   5   8   7        3.39        3.67      0.46 o
   6   8   7       10.72        9.98      0.64 o
   3   9   7       40.49       42.83      1.54 o
   4   9   7        0.30        0.51      0.55 o
  -3  -7   8        7.86        7.02      0.63 o
  -2  -7   8        7.65        8.22      0.58 o
  -1  -7   8        7.66        6.84      0.56 o
   0  -7   8       20.34       21.87      0.89 o
   1  -7   8        8.30        8.48      0.64 o
  -5  -6   8       21.73       23.08      1.44 o
  -4  -6   8        0.39        0.71      0.70 o
  -3  -6   8       31.31       33.69      2.04 o
  -2  -6   8        8.42        7.26      0.54 o
  -1  -6   8        0.02       -0.11      0.31 o
   0  -6   8       37.16       37.97      1.09 o
   1  -6   8       21.40       23.20      0.74 o
   2  -6   8       29.19       31.32      0.85 o
   3  -6   8        0.49        0.33      0.31 o
  -5  -5   8        3.55        4.74      0.59 o
  -4  -5   8       22.79       23.70      1.03 o
  -3  -5   8        3.87        2.24      0.36 o
  -2  -5   8       99.70      100.00      1.93 o
  -1  -5   8        6.81        6.16      0.47 o
   0  -5   8       12.86       11.52      0.53 o
   1  -5   8        1.77        0.63      0.28 o
   2  -5   8       56.81       58.70      1.19 o
   3  -5   8        0.23        0.10      0.26 o
   4  -5   8        1.32        0.70      0.27 o
  -6  -4   8      102.82      101.09      2.43 o
  -5  -4   8        0.02       -0.24      0.33 o
  -4  -4   8       26.73       33.20      1.54 o
  -3  -4   8       43.16       40.92      1.57 o
  -2  -4   8        3.35        3.36      0.42 o
  -1  -4   8      442.78      434.12     13.39 o
   0  -4   8       98.73       98.99      1.36 o
   1  -4   8      133.51      129.12      2.00 o
   2  -4   8       65.66       65.35      1.18 o
   3  -4   8       15.88       16.87      0.73 o
   4  -4   8        0.76        0.09      0.20 o
   5  -4   8        0.03        0.33      0.23 o
  -6  -3   8       31.36       32.31      1.54 o
  -5  -3   8       58.00       54.51      2.04 o
  -4  -3   8        0.54        0.75      0.45 o
  -3  -3   8      229.68      220.05     10.30 o
  -2  -3   8        1.19        1.40      0.32 o
  -1  -3   8      251.90      256.19      3.86 o
   0  -3   8      146.76      154.75      2.57 o
   1  -3   8      410.33      428.40      4.71 o
   2  -3   8        7.29        6.81      0.33 o
   3  -3   8        0.76        1.12      0.20 o
   4  -3   8        6.23        4.78      0.33 o
   5  -3   8        0.00       -0.28      0.19 o
   6  -3   8        3.87        2.56      0.28 o
  -6  -2   8       39.35       40.57      1.69 o
  -5  -2   8       18.41       20.16      1.14 o
  -4  -2   8        3.71        3.98      0.60 o
  -3  -2   8      135.32      126.68      2.55 o
  -2  -2   8       50.34       47.19      1.27 o
  -1  -2   8      175.64      174.39      2.74 o
   0  -2   8       88.16       84.28      1.52 o
   1  -2   8       11.31       10.90      0.56 o
   2  -2   8       48.45       45.36      2.17 o
   3  -2   8        2.67        2.56      0.22 o
   4  -2   8        0.01        0.82      0.24 o
   5  -2   8        1.95        3.59      0.29 o
   6  -2   8        7.32        8.23      0.46 o
   7  -2   8        8.52       10.95      2.02 o
  -6  -1   8        0.28       -0.45      0.45 o
  -5  -1   8       43.88       51.87      1.99 o
  -4  -1   8       15.08       20.97      0.68 o
  -3  -1   8       18.32       20.31      0.64 o
  -2  -1   8        2.01        1.33      0.26 o
  -1  -1   8       83.48       78.46      1.19 o
   0  -1   8       16.34       16.02      0.51 o
   1  -1   8        1.07        0.99      0.18 o
   2  -1   8        0.23       -0.02      0.10 o
   3  -1   8        9.57       10.41      0.42 o
   4  -1   8       47.23       49.33      0.82 o
   5  -1   8       11.59       12.11      0.46 o
   6  -1   8       79.98       85.73      2.11 o
   7  -1   8        0.19       -0.58      0.44 o
  -6   0   8        5.87        5.43      0.75 o
  -5   0   8      169.96      162.98      4.63 o
  -4   0   8        2.09        2.64      0.55 o
  -3   0   8      142.86      123.27      2.06 o
  -2   0   8      140.92      123.27      2.08 o
  -1   0   8        9.00        7.04      0.32 o
   0   0   8      273.03      268.55      3.41 o
   1   0   8       33.04       34.13      0.70 o
   2   0   8       61.04       51.66      1.09 o
   3   0   8       60.34       58.76      1.23 o
   4   0   8        3.44        2.61      0.25 o
   5   0   8        7.09        8.13      0.47 o
   6   0   8        9.37        7.06      0.37 o
   7   0   8        9.61        8.68      0.79 o
   8   0   8        0.07        0.33      0.49 o
  -6   1   8       65.82       70.34      2.54 o
  -5   1   8        3.06        4.28      0.70 o
  -4   1   8      163.81      173.73      4.88 o
  -3   1   8        0.32        0.73      0.23 o
  -2   1   8      285.14      281.48      4.38 o
  -1   1   8        2.16        0.91      0.19 o
   0   1   8       51.68       48.00      0.86 o
   1   1   8      106.90      109.07      1.58 o
   2   1   8       61.35       55.58      0.96 o
   3   1   8      199.26      199.86      2.67 o
   4   1   8        6.13        6.73      0.50 o
   5   1   8        3.66        3.03      0.27 o
   6   1   8        0.67        1.01      0.21 o
   7   1   8        7.31        7.10      0.80 o
   8   1   8        5.08        6.25      0.95 o
  -5   2   8        5.57        5.08      0.75 o
  -4   2   8       48.93       47.29      1.94 o
  -3   2   8       53.80       52.16      1.47 o
  -2   2   8      221.44      239.45      3.53 o
  -1   2   8      566.62      577.92      6.98 o
   0   2   8      128.24      116.01      1.67 o
   1   2   8      196.27      199.11      2.65 o
   2   2   8       44.70       43.76      0.84 o
   3   2   8      302.83      307.20      3.92 o
   4   2   8       67.29       69.45      1.77 o
   5   2   8        6.36        4.21      0.31 o
   6   2   8        8.56        6.46      0.38 o
   7   2   8        0.16        0.39      0.16 o
   8   2   8        0.65       -0.43      0.80 o
  -5   3   8       53.81       68.55      2.59 o
  -4   3   8        7.27        5.53      0.80 o
  -3   3   8        6.61        7.37      0.85 o
  -2   3   8        6.24        6.75      0.36 o
  -1   3   8       69.61       75.23      1.20 o
   0   3   8       65.41       65.82      1.11 o
   1   3   8        3.01        2.26      0.26 o
   2   3   8        0.06        0.00      0.18 o
   3   3   8       35.96       32.54      0.73 o
   4   3   8        8.17        7.27      0.39 o
   5   3   8        2.54        4.25      0.36 o
   6   3   8        6.25        5.23      0.36 o
   7   3   8        2.18        1.87      0.22 o
   8   3   8       49.12       50.21      5.15 o
  -3   4   8       38.43       39.72      1.89 o
  -2   4   8       65.00       63.94      1.22 o
  -1   4   8        0.83        0.09      0.21 o
   0   4   8        0.58        0.30      0.19 o
   1   4   8      196.94      184.90      3.16 o
   2   4   8       73.55       75.71      1.90 o
   3   4   8      203.80      201.07      2.75 o
   4   4   8        5.49        6.07      0.43 o
   5   4   8        3.19        3.55      0.33 o
   6   4   8        6.04        5.58      0.43 o
   7   4   8        0.95        1.32      0.29 o
   8   4   8       99.39       92.17      2.52 o
  -3   5   8       56.87       54.81      2.34 o
  -2   5   8       18.92       19.20      0.72 o
  -1   5   8       16.35       17.63      0.64 o
   0   5   8       64.20       61.52      1.28 o
   1   5   8       72.84       73.58      1.98 o
   2   5   8       37.26       37.96      0.84 o
   3   5   8        0.11       -0.03      0.22 o
   4   5   8       16.43       16.62      0.58 o
   5   5   8        0.40       -0.01      0.24 o
   6   5   8        5.56        6.13      0.41 o
   7   5   8        1.70        1.74      0.41 o
   8   5   8        1.60        0.88      0.55 o
  -2   6   8       43.78       41.20      1.17 o
  -1   6   8        2.03        1.92      0.30 o
   0   6   8      122.18      128.32      2.25 o
   1   6   8       24.47       23.06      0.78 o
   2   6   8       35.20       40.09      1.06 o
   3   6   8        0.82       -0.51      0.34 o
   4   6   8        0.01       -0.36      0.30 o
   5   6   8        9.46        8.27      0.47 o
   6   6   8        1.98        2.33      0.34 o
   7   6   8        8.80       10.55      0.95 o
  -1   7   8        6.34        6.15      0.52 o
   0   7   8        6.65        6.65      0.56 o
   1   7   8       11.78       14.52      0.68 o
   2   7   8        0.01       -0.04      0.32 o
   3   7   8       25.24       28.24      0.94 o
   4   7   8       36.36       34.57      1.35 o
   5   7   8        0.04       -0.05      0.34 o
   6   7   8        0.31        0.55      0.37 o
   7   7   8        2.34        1.81      0.39 o
   1   8   8       14.67       16.57      0.75 o
   2   8   8        7.86        6.52      0.53 o
   3   8   8        5.10        3.02      0.60 o
   4   8   8        0.25        0.46      0.51 o
   5   8   8       21.08       22.31      0.92 o
  -3  -6   9       24.56       28.73      1.37 o
  -2  -6   9        0.32        0.24      0.33 o
  -1  -6   9       34.66       35.18      1.08 o
   0  -6   9       13.55       12.98      0.71 o
   1  -6   9       32.77       31.99      1.06 o
   2  -6   9       12.80       12.66      0.79 o
  -4  -5   9        0.96        0.20      0.43 o
  -3  -5   9      128.91      139.23      3.16 o
  -2  -5   9        8.06        7.02      0.53 o
  -1  -5   9       49.21       55.14      1.34 o
   0  -5   9        5.35        4.78      0.56 o
   1  -5   9       11.33        9.08      0.97 o
   2  -5   9        9.57        8.14      0.54 o
   3  -5   9        3.17        1.82      0.35 o
   4  -5   9        1.75        1.94      0.34 o
  -5  -4   9       58.32       71.29      1.98 o
  -4  -4   9        0.71        0.00      0.45 o
  -3  -4   9        4.14        4.10      1.27 o
  -2  -4   9        7.12        6.50      0.56 o
  -1  -4   9       28.09       30.09      1.11 o
   0  -4   9       33.57       33.22      2.09 o
   1  -4   9      100.62      106.90      2.31 o
   2  -4   9        0.69        0.29      0.33 o
   3  -4   9        4.35        3.17      0.42 o
   4  -4   9        0.00        0.02      0.26 o
   5  -4   9        2.17        1.42      0.33 o
  -5  -3   9       39.68       38.18      1.74 o
  -4  -3   9        6.85        5.77      0.80 o
  -3  -3   9      262.84      247.43      4.68 o
  -2  -3   9        6.52        6.82      0.60 o
  -1  -3   9        7.98        8.19      1.39 o
   0  -3   9        8.39        8.18      0.77 o
   1  -3   9       50.50       53.86      1.55 o
   2  -3   9      153.42      156.49      2.25 o
   3  -3   9        3.29        3.61      0.41 o
   4  -3   9       31.11       35.76      0.92 o
   5  -3   9        5.93        7.42      0.41 o
   6  -3   9       10.21       11.87      0.59 o
  -5  -2   9       21.01       21.36      1.29 o
  -4  -2   9        5.80        5.18      0.70 o
  -3  -2   9       41.55       34.56      1.72 o
  -2  -2   9       56.68       55.96      1.48 o
  -1  -2   9        5.50        4.40      0.34 o
   0  -2   9      196.83      193.07      2.59 o
   1  -2   9       88.92       90.13      1.53 o
   2  -2   9      247.83      247.89      3.80 o
   3  -2   9        3.07        4.30      0.29 o
   4  -2   9       10.26        9.58      0.47 o
   5  -2   9        7.79        7.69      0.40 o
   6  -2   9        1.00        0.99      0.26 o
  -5  -1   9       12.00       15.23      1.10 o
  -4  -1   9      110.02      109.27      3.43 o
  -3  -1   9       13.68        9.99      1.05 o
  -2  -1   9       64.84       70.37      1.69 o
  -1  -1   9        0.04       -0.24      0.16 o
   0  -1   9        1.38        0.93      0.20 o
   1  -1   9       75.23       77.87      1.26 o
   2  -1   9       45.38       45.06      1.02 o
   3  -1   9        0.43        0.47      0.21 o
   4  -1   9        0.03        0.18      0.21 o
   5  -1   9       12.68        9.51      0.45 o
   6  -1   9        9.30       12.15      0.55 o
   7  -1   9        0.22        0.15      0.23 o
  -5   0   9       14.42       15.23      1.19 o
  -4   0   9       27.94       27.48      1.44 o
  -3   0   9       79.50       78.36      1.79 o
  -2   0   9       16.82       12.35      0.65 o
  -1   0   9       83.52       78.20      1.23 o
   0   0   9       53.19       46.70      0.86 o
   1   0   9      116.14      113.42      1.68 o
   2   0   9        0.58        0.54      0.20 o
   3   0   9        0.01       -0.32      0.22 o
   4   0   9        0.29        0.13      0.21 o
   5   0   9        1.57        1.04      0.23 o
   6   0   9       15.31       15.88      0.54 o
   7   0   9        6.24        8.99      0.39 o
  -5   1   9       43.45       43.91      1.94 o
  -4   1   9       38.12       34.60      1.64 o
  -3   1   9       31.15       32.21      1.54 o
  -2   1   9      136.19      147.33      2.33 o
  -1   1   9       70.25       62.60      1.08 o
   0   1   9       13.88       13.72      0.47 o
   1   1   9        0.13       -0.26      0.18 o
   2   1   9        0.05       -0.27      0.18 o
   3   1   9      212.48      217.97      2.92 o
   4   1   9       33.43       31.65      0.74 o
   5   1   9        9.41       13.01      0.66 o
   6   1   9        0.54        0.70      0.23 o
   7   1   9        0.06       -0.08      0.19 o
  -5   2   9       32.68       38.93      1.89 o
  -4   2   9       17.39       16.43      1.19 o
  -3   2   9        0.86        1.29      0.60 o
  -2   2   9        4.91        5.90      0.36 o
  -1   2   9      652.13      649.48      9.10 o
   0   2   9       13.39       14.32      0.49 o
   1   2   9      185.05      177.35      3.02 o
   2   2   9        9.83        9.86      0.43 o
   3   2   9        0.68        0.52      0.24 o
   4   2   9       30.67       30.83      0.74 o
   5   2   9        5.59        3.76      0.38 o
   6   2   9        4.35        3.69      0.39 o
   7   2   9        6.74        6.73      0.43 o
   8   2   9        0.55       -1.20      1.05 o
  -4   3   9       58.88       66.95      2.59 o
  -3   3   9       97.65      103.29      3.43 o
  -2   3   9       22.15       22.75      1.01 o
  -1   3   9      119.48      117.48      2.76 o
   0   3   9       60.95       64.63      1.31 o
   1   3   9        6.15        5.34      0.35 o
   2   3   9       67.34       67.15      1.18 o
   3   3   9       22.06       23.46      0.65 o
   4   3   9       30.21       27.89      0.78 o
   5   3   9       16.21       18.56      0.71 o
   6   3   9       11.58       13.20      0.56 o
   7   3   9        2.93        4.20      0.33 o
   8   3   9       17.99       18.25      2.24 o
  -3   4   9        0.14       -0.25      0.60 o
  -2   4   9       75.59       76.02      2.89 o
  -1   4   9        1.04        0.27      0.23 o
   0   4   9       28.50       24.90      0.75 o
   1   4   9       30.44       30.32      0.87 o
   2   4   9        0.15        0.03      0.28 o
   3   4   9        1.60        2.30      0.35 o
   4   4   9        3.45        2.32      0.38 o
   5   4   9        6.73        6.03      0.45 o
   6   4   9        3.92        6.09      0.46 o
   7   4   9       12.32       14.71      0.71 o
  -2   5   9        9.97       10.66      0.56 o
  -1   5   9        1.24        2.35      0.32 o
   0   5   9        1.25       -0.30      0.34 o
   1   5   9       21.05       23.80      0.82 o
   2   5   9       67.01       59.69      1.32 o
   3   5   9      136.13      147.35      4.13 o
   4   5   9       25.12       26.09      1.11 o
   5   5   9       57.43       56.20      1.42 o
   6   5   9        4.52        3.26      0.36 o
   7   5   9        1.99        1.33      0.45 o
  -1   6   9        4.50        7.29      0.54 o
   0   6   9       50.05       48.33      1.18 o
   1   6   9        5.47        3.23      0.38 o
   2   6   9        0.78        0.58      0.31 o
   3   6   9        5.11        3.90      0.44 o
   4   6   9        2.92        4.23      0.70 o
   5   6   9       14.01       11.69      1.14 o
   6   6   9        0.16       -0.17      0.35 o
   7   6   9        0.25        0.56      0.34 o
   0   7   9        1.39        1.94      0.46 o
   1   7   9       37.16       34.66      1.01 o
   2   7   9       26.98       29.61      0.96 o
   3   7   9       40.17       39.26      1.15 o
   4   7   9        7.61        7.85      0.60 o
   5   7   9        1.21        1.92      0.46 o
   6   7   9        0.87        0.92      0.41 o
  -3  -5  10       25.22       25.54      1.59 o
  -2  -5  10        2.86        3.45      0.45 o
  -1  -5  10       19.74       21.59      0.86 o
   0  -5  10        3.17        3.80      0.47 o
   1  -5  10        0.08       -0.28      0.34 o
   2  -5  10        1.65        2.50      0.56 o
  -4  -4  10        3.55        4.38      0.80 o
  -3  -4  10        5.39        5.92      0.80 o
  -2  -4  10       14.51       14.73      0.83 o
  -1  -4  10        0.67        0.10      0.37 o
   0  -4  10       27.92       28.34      1.29 o
   1  -4  10        6.70        6.47      0.65 o
   2  -4  10       11.86        8.66      0.58 o
   3  -4  10        0.83        0.29      0.35 o
   4  -4  10        6.48        5.99      0.47 o
  -4  -3  10      156.93      160.39      4.78 o
  -3  -3  10        0.91        0.60      0.55 o
  -2  -3  10        9.21       10.33      0.74 o
  -1  -3  10       11.67       10.57      0.72 o
   0  -3  10        0.02        0.22      0.35 o
   1  -3  10      174.97      174.22      6.79 o
   2  -3  10       80.50       85.17      2.54 o
   3  -3  10       47.39       47.53      1.22 o
   4  -3  10       24.55       25.07      1.43 o
   5  -3  10        1.84        1.13      0.39 o
  -4  -2  10       20.18       21.50      1.34 o
  -3  -2  10       27.23       25.59      1.44 o
  -2  -2  10        4.08        5.09      0.53 o
  -1  -2  10      173.98      175.48      5.28 o
   0  -2  10        1.39        1.06      0.62 o
   1  -2  10       54.04       52.88      1.18 o
   2  -2  10       44.29       50.07      1.59 o
   3  -2  10      161.70      177.44      3.46 o
   4  -2  10        0.30        0.58      0.35 o
   5  -2  10        0.10        0.12      0.30 o
  -4  -1  10       39.84       36.84      1.74 o
  -3  -1  10       31.37       31.86      1.59 o
  -2  -1  10        0.12        0.20      0.45 o
  -1  -1  10       76.63       72.17      1.81 o
   0  -1  10       17.65       19.27      0.64 o
   1  -1  10       47.61       47.35      1.09 o
   2  -1  10       38.92       37.29      0.96 o
   3  -1  10        4.11        5.40      0.42 o
   4  -1  10       23.93       26.56      0.96 o
   5  -1  10        0.06        0.66      0.26 o
   6  -1  10        0.65        1.79      0.31 o
  -4   0  10        0.00       -0.55      0.50 o
  -3   0  10       53.19       52.67      2.14 o
  -2   0  10       29.49       37.74      3.56 o
  -1   0  10        1.50        1.75      0.28 o
   0   0  10        0.42        0.06      0.23 o
   1   0  10       19.94       20.03      0.82 o
   2   0  10       17.89       17.42      0.66 o
   3   0  10        0.06       -0.38      0.26 o
   4   0  10        0.74        0.37      0.37 o
   5   0  10        0.52        0.25      0.26 o
   6   0  10        1.99        1.67      0.31 o
  -4   1  10        7.00        6.42      0.90 o
  -3   1  10       98.10       92.49      3.19 o
  -2   1  10       11.54       10.71      0.74 o
  -1   1  10       61.72       59.52      1.23 o
   0   1  10       37.76       31.27      0.86 o
   1   1  10       18.10       17.02      0.62 o
   2   1  10       88.22       89.42      1.69 o
   3   1  10       12.69       12.13      0.56 o
   4   1  10        0.06       -0.08      0.27 o
   5   1  10       12.44       11.94      0.64 o
   6   1  10        1.27        1.12      0.28 o
   7   1  10        0.06       -0.19      0.23 o
  -4   2  10       50.57       57.40      2.39 o
  -3   2  10        5.91        7.02      0.95 o
  -2   2  10       97.60      103.97      1.80 o
  -1   2  10        4.45        4.00      0.34 o
   0   2  10      146.27      158.03      2.73 o
   1   2  10        2.10        2.12      0.33 o
   2   2  10        2.94        2.34      0.45 o
   3   2  10        8.24        6.69      0.54 o
   4   2  10       10.52        9.11      0.70 o
   5   2  10       59.86       59.16      2.59 o
   6   2  10       11.85       12.99      1.01 o
   7   2  10        0.71        0.54      0.26 o
  -3   3  10       12.40       10.55      1.14 o
  -2   3  10       39.70       43.83      1.34 o
  -1   3  10       19.80       20.09      0.66 o
   0   3  10       83.90       88.40      2.16 o
   1   3  10      147.14      163.73      3.03 o
   2   3  10       30.96       27.42      0.95 o
   3   3  10       63.64       64.41      1.42 o
   4   3  10       15.61       16.34      2.14 o
   5   3  10       51.01       51.58      1.62 o
   6   3  10       14.69       14.34      0.70 o
   7   3  10        3.10        1.79      0.41 o
  -2   4  10       10.96       10.82      0.87 o
  -1   4  10        0.06        0.33      0.23 o
   0   4  10        0.53        0.09      0.26 o
   1   4  10       58.03       60.93      1.34 o
   2   4  10        8.74        6.78      0.48 o
   3   4  10        5.80        5.04      0.48 o
   4   4  10        1.65        1.50      0.49 o
   5   4  10        7.89        6.45      0.69 o
   6   4  10        0.94        0.56      0.30 o
   7   4  10        0.03        0.06      0.33 o
  -1   5  10        4.31        3.29      0.40 o
   0   5  10       43.91       48.14      1.88 o
   1   5  10        4.03        2.66      0.37 o
   2   5  10        1.50        0.76      0.31 o
   3   5  10       12.68       10.38      0.79 o
   4   5  10       16.91       16.32      0.96 o
   5   5  10       50.72       49.26      2.41 o
   6   5  10        0.40        0.24      0.41 o
   0   6  10       11.96       12.08      0.61 o
   1   6  10        1.98        0.74      0.35 o
   2   6  10       12.80       11.47      0.64 o
   3   6  10       24.42       24.16      1.64 o
   4   6  10       10.40        9.11      1.02 o
   5   6  10        1.17        2.43      0.58 o
  -2  -4  11        1.15        1.64      0.70 o
  -1  -4  11       63.36       71.29      2.41 o
   0  -4  11       10.27       10.15      0.79 o
   1  -4  11       16.36       19.47      1.39 o
   2  -4  11        1.20        1.03      0.45 o
  -2  -3  11        8.70        8.31      0.95 o
  -1  -3  11        5.35        3.65      0.60 o
   0  -3  11        7.40        7.86      0.69 o
   1  -3  11        5.73        5.52      1.02 o
   2  -3  11        7.34        5.89      0.65 o
   3  -3  11       40.58       46.91      1.26 o
  -3  -2  11       49.61       49.53      2.14 o
  -2  -2  11       11.21        9.16      1.00 o
  -1  -2  11      114.02      106.68      2.50 o
   0  -2  11        6.63        6.47      0.63 o
   1  -2  11        6.53        6.36      0.45 o
   2  -2  11        1.46        1.44      0.60 o
   3  -2  11        4.59        4.83      0.52 o
   4  -2  11       44.63       50.09      1.56 o
  -3  -1  11        7.32        7.17      0.95 o
  -2  -1  11        8.65        8.06      0.95 o
  -1  -1  11       28.00       25.67      1.22 o
   0  -1  11       10.62        9.17      0.52 o
   1  -1  11        0.11       -0.08      0.25 o
   2  -1  11       38.24       40.54      1.03 o
   3  -1  11       32.08       31.81      1.25 o
   4  -1  11       66.46       64.82      1.47 o
   5  -1  11        9.77       13.16      0.76 o
  -3   0  11        5.50        5.92      0.90 o
  -2   0  11       66.74       68.75      2.64 o
  -1   0  11        0.18       -0.41      0.40 o
   0   0  11       16.86       20.06      0.70 o
   1   0  11        1.57        1.48      0.31 o
   2   0  11        1.08        1.03      0.31 o
   3   0  11       16.64       16.95      1.00 o
   4   0  11        7.72        6.38      0.65 o
   5   0  11        0.81       -0.24      0.32 o
  -3   1  11        0.59        0.20      0.55 o
  -2   1  11       10.25        9.81      1.05 o
  -1   1  11       35.28       37.27      0.94 o
   0   1  11       17.83       15.91      0.64 o
   1   1  11       13.34       13.71      0.92 o
   2   1  11       15.91       15.46      0.66 o
   3   1  11       34.82       34.93      1.27 o
   4   1  11        5.57        5.97      0.67 o
   5   1  11        1.28        0.92      0.49 o
   6   1  11        0.05       -0.09      0.38 o
  -2   2  11       21.73       19.60      0.73 o
  -1   2  11       14.29       17.72      1.43 o
   0   2  11       74.00       72.09      1.72 o
   1   2  11       27.74       23.56      0.81 o
   2   2  11        5.62        3.65      0.54 o
   3   2  11        3.49        3.63      0.77 o
   4   2  11        0.02       -0.25      0.40 o
   5   2  11       24.19       26.61      1.18 o
   6   2  11        3.86        3.53      0.85 o
  -2   3  11       19.27       21.99      1.37 o
  -1   3  11        0.04        0.46      0.27 o
   0   3  11        1.96        2.31      0.34 o
   1   3  11      244.32      238.77      3.77 o
   2   3  11       18.14       20.26      0.78 o
   3   3  11       42.58       41.22      1.43 o
   4   3  11        7.95        7.26      1.32 o
   5   3  11        0.65        0.09      0.49 o
   6   3  11        3.95        3.73      0.60 o
  -1   4  11       73.88       78.51      1.86 o
   0   4  11       17.23       19.02      0.72 o
   1   4  11       20.51       19.00      0.75 o
   2   4  11       48.81       49.13      1.42 o
   3   4  11        8.29        6.57      0.70 o
   4   4  11        5.72        6.56      0.69 o
   5   4  11        9.21       10.20      1.24 o
   1   5  11        0.55       -0.29      0.28 o
   2   5  11        9.49        7.25      0.92 o
   3   5  11        3.24        2.14      0.56 o
   4   5  11        3.61        2.52      0.56 o
   5   5  11        1.80        1.82      0.56 o
  -1  -2  12       13.48       14.00      0.91 o
   0  -2  12        2.21        2.80      0.60 o
   1  -2  12        3.94        3.57      0.42 o
   2  -2  12        0.11        0.02      0.42 o
  -1  -1  12       11.62       11.66      1.64 o
   0  -1  12        2.09        2.85      0.36 o
   1  -1  12       52.54       51.10      1.28 o
   2  -1  12        2.45        2.62      0.51 o
   3  -1  12        9.09        9.76      0.81 o
  -1   0  12        9.46       10.70      1.14 o
   0   0  12        0.13       -0.32      0.26 o
   1   0  12       38.58       40.22      1.08 o
   2   0  12        1.03        0.99      0.32 o
   3   0  12        8.37        9.77      0.80 o
   4   0  12       10.85       11.44      1.34 o
  -1   1  12       16.28       12.93      0.71 o
   0   1  12       23.00       26.32      0.82 o
   1   1  12        0.23       -0.44      0.29 o
   2   1  12        0.39       -0.29      0.28 o
   3   1  12        0.44       -0.22      0.44 o
   4   1  12        3.67        3.15      0.58 o
   0   2  12       11.98       11.23      0.60 o
   1   2  12       28.39       31.21      0.95 o
   2   2  12        7.27        5.75      0.64 o
   3   2  12        4.82        6.08      1.57 o
   4   2  12       15.78       18.34      2.31 o
   0   3  12       32.70       37.81      1.05 o
   1   3  12        1.46        0.93      0.34 o
   2   3  12       44.22       50.98      1.28 o
   3   3  12        2.92        3.57      0.62 o
   4   3  12        0.01       -0.02      0.45 o
   2   4  12       24.60       24.38      0.90 o
   3   4  12       34.35       40.68      1.51 o
 
